# Supplementary material for: Gene networks underlying the early regulation of Paraburkholderia phytofirmans PsJN induced systemic resistance in Arabidopsis
Source: PLoS One. 2019 Aug 22;14(8):e0221358. doi: 10.1371/journal.pone.0221358 (PMC6705864; doi:10.1371/journal.pone.0221358)
Supplement: S2 Table — (XLSX) [file pone.0221358.s003.xlsx]

## Sheet: Sheet1
Supplementary Table 2: Complete list of Gene Ontology (GO) categories enriched in genes up-regulated (blue colors) and down-regulated (orange colors) in strain PsJN-inoculated plants one hour after Pseudomonas syringae DC3000 infection
GO	Term	p-value	Genes
GO:0050896	response to stimulus	5.8e-11	AT2G45050;AT5G18170;AT3G47340;AT3G13790;AT2G40300;AT2G38870;AT2G15080;AT2G26560;AT1G52200;AT5G44910;AT4G12480;AT2G43400;AT2G19190;AT1G21250;AT1G20900;AT1G73260;AT4G25100;AT3G61060;AT3G10985;AT5G44380;AT3G15620;AT3G22231;AT4G35770;AT5G02810;AT1G13300;AT1G14960;AT5G21170;AT2G14580;AT1G58290;AT3G16530;AT4G32650;AT2G39200;AT5G39580;AT3G51660;AT1G16150;AT4G17070;AT3G15500;AT5G64110;AT4G21410;AT3G20340…
GO:0006950	response to stress	1.83e-08	AT5G18170;AT3G47340;AT3G13790;AT2G40300;AT2G38870;AT2G15080;AT2G26560;AT1G52200;AT5G44910;AT4G12480;AT2G19190;AT1G21250;AT1G73260;AT4G25100;AT3G61060;AT3G10985;AT5G44380;AT4G35770;AT1G13300;AT1G14960;AT2G39200;AT5G39580;AT3G51660;AT4G17070;AT3G15500;AT5G64110;AT3G20340;AT1G72060;AT4G23210;AT4G22212;AT3G16670;AT2G37130;AT4G04955;AT5G52830;AT1G75040;AT5G01600;AT1G20630;AT5G07440;AT1G59870;AT4G37220…
GO:0009607	response to biotic stimulus	1.26e-07	AT4G12470;AT5G01600;AT2G38870;AT2G26560;AT1G59870;AT4G23130;AT1G60960;AT4G12490;AT3G50480;AT4G32650;AT2G39200;AT2G01530;AT4G12480;AT5G39580;AT2G19190;AT3G51660;AT3G45860;AT1G21250;AT4G23210;AT1G73260;AT5G64120;AT3G16770;AT2G37130;AT2G15890;AT1G75800;AT3G10985;AT3G22231;AT5G52830;AT1G14960;AT1G06160;AT1G75040
GO:0051707	response to other organism	2.22e-07	AT4G12470;AT5G01600;AT2G38870;AT2G26560;AT1G59870;AT4G23130;AT1G60960;AT4G12490;AT3G50480;AT4G32650;AT2G39200;AT4G12480;AT5G39580;AT2G19190;AT3G51660;AT3G45860;AT1G21250;AT4G23210;AT1G73260;AT5G64120;AT3G16770;AT2G37130;AT2G15890;AT1G75800;AT3G10985;AT3G22231;AT5G52830;AT1G06160;AT1G75040
GO:0051704	multi-organism process	5.54e-07	AT4G12470;AT5G01600;AT2G38870;AT2G26560;AT1G59870;AT4G23130;AT1G60960;AT4G12490;AT3G50480;AT4G32650;AT2G39200;AT4G12480;AT5G39580;AT2G19190;AT3G51660;AT3G45860;AT1G21250;AT4G23210;AT1G73260;AT5G64120;AT3G16770;AT2G37130;AT2G15890;AT1G75800;AT3G10985;AT3G22231;AT5G52830;AT1G06160;AT1G75040
GO:0006952	defense response	2.29e-06	AT4G12470;AT2G38870;AT2G15080;AT2G26560;AT1G59870;AT4G23130;AT5G44910;AT4G12490;AT2G39200;AT2G01530;AT4G12480;AT5G39580;AT1G09090;AT2G19190;AT3G51660;AT2G43520;AT3G45860;AT1G21250;AT4G23210;AT1G73260;AT1G51270;AT5G64120;AT4G22212;AT2G37130;AT1G19610;AT2G15890;AT4G04220;AT5G52830;AT1G14960;AT1G06160;AT1G75040
GO:0006979	response to oxidative stress	1.22e-05	AT5G01600;AT5G64110;AT3G20340;AT1G72060;AT2G40300;AT1G73260;AT4G25100;AT1G20630;AT1G52200;AT3G16670;AT2G19810;AT5G44380;AT5G20230;AT4G35770;AT5G64100;AT1G20620;AT4G17070;AT4G26010
GO:0042221	response to chemical stimulus	1.27e-05	AT5G18170;AT3G47340;AT5G01600;AT2G40300;AT2G26560;AT1G20630;AT1G52200;AT5G07440;AT1G59870;AT4G37220;AT2G19810;AT5G45820;AT4G29080;AT3G45860;AT4G26010;AT1G21250;AT1G73260;AT4G25100;AT3G16770;AT5G03310;AT1G74650;AT5G44380;AT5G20230;AT4G35770;AT5G24270;AT2G14580;AT4G23130;AT1G28330;AT5G27420;AT3G16530;AT1G76930;AT5G50200;AT1G20620;AT1G16150;AT4G17070;AT4G24120;AT3G15500;AT5G64110;AT4G21410;AT3G20340…
GO:0009620	response to fungus	6.3e-05	AT4G12470;AT4G12480;AT5G39580;AT1G21250;AT2G38870;AT3G22231;AT5G64120;AT1G59870;AT2G37130;AT4G12490;AT2G15890;AT2G39200;AT3G10985
GO:0050832	defense response to fungus	0.000191	AT4G12470;AT4G12480;AT5G39580;AT1G21250;AT2G38870;AT5G64120;AT1G59870;AT2G37130;AT4G12490;AT2G15890;AT2G39200
GO:0043562	cellular response to nitrogen levels	0.000288	AT1G20630;AT5G27420;AT4G04955;AT5G21170;AT1G20620
GO:0031669	cellular response to nutrient levels	0.00151	ATCG00420;AT5G27420;AT3G47340;AT1G13300;AT4G04955;AT5G21170;AT1G20630;AT1G20620
GO:0009611	response to wounding	0.002	AT1G76930;AT5G50200;AT3G13790;AT2G38870;AT5G20230;AT4G35770;AT3G51660;AT3G61060;AT1G06160;AT5G47240
GO:0031667	response to nutrient levels	0.00329	AT3G47340;AT5G21170;AT1G20630;AT1G20620;ATCG00420;AT5G27420;AT1G13300;AT4G04955
GO:0009646	response to absence of light	0.00359	AT2G43400;AT5G18170;AT5G20230;AT3G47340
GO:0031668	cellular response to extracellular stimulus	0.00359	AT3G47340;AT5G21170;AT1G20630;AT1G20620;ATCG00420;AT5G27420;AT1G13300;AT4G04955
GO:0071496	cellular response to external stimulus	0.00359	AT3G47340;AT5G21170;AT1G20630;AT1G20620;ATCG00420;AT5G27420;AT1G13300;AT4G04955
GO:0009991	response to extracellular stimulus	0.00731	AT3G47340;AT5G21170;AT1G20630;AT1G20620;ATCG00420;AT5G27420;AT1G13300;AT4G04955
GO:0006995	cellular response to nitrogen starvation	0.00906	AT1G20630;AT4G04955;AT1G20620
GO:0009063	cellular amino acid catabolic process	0.00906	AT1G03090;AT1G08630;AT3G47340;AT2G43400;AT5G54080
GO:0009416	response to light stimulus	0.00906	AT2G45050;AT2G42870;AT5G18170;AT3G47340;AT1G20900;AT1G58290;AT1G20630;AT2G40100;AT2G43400;AT2G21650;AT3G15620;AT5G20230;AT5G15160;AT1G20620;AT5G52250;AT5G02810;AT1G75040
GO:0010033	response to organic substance	0.00906	AT3G47340;AT1G20630;AT1G59870;AT4G37220;AT5G45820;AT4G29080;AT3G45860;AT1G21250;AT1G73260;AT3G16770;AT5G03310;AT1G74650;AT4G35770;AT2G14580;AT4G23130;AT1G28330;AT5G27420;AT3G16530;AT1G76930;AT3G15500;AT4G21410;AT4G23210;AT1G19050;AT1G22690;AT4G27440;AT4G33050;AT1G67710;AT5G52830;AT1G06160;AT4G12550
GO:0016491	oxidoreductase activity	0.00456	AT5G02540;AT5G18170;AT2G42250;AT2G40300;AT1G20630;AT5G07440;AT1G26380;AT1G55510;ATCG00430;AT1G64590;AT1G12010;AT1G09090;AT2G43400;AT3G13450;AT5G54080;AT1G26420;AT2G29330;AT4G26010;AT5G64120;AT4G25100;AT3G26220;AT5G44380;AT2G36690;ATCG01070;AT1G43800;AT1G58290;AT3G43670;AT4G13250;AT5G39580;AT1G20620;AT3G26200;AT5G64110;AT3G26230;AT3G26210;AT3G62950;AT2G37130;AT3G06850;AT4G27440;AT5G64100;AT1G52820…
GO:0012505	endomembrane system	0.00045	AT1G35710;AT2G15080;AT1G26380;AT5G60950;AT4G12480;AT3G53720;AT4G02290;AT2G19190;AT1G51790;AT3G46280;AT5G48430;AT4G33720;AT1G62770;AT2G26440;AT2G14580;AT2G16005;AT5G39580;AT4G02270;AT2G41260;AT1G72060;AT4G23210;AT4G22212;AT3G26210;AT3G16670;AT2G37130;AT1G54890;AT5G39020;AT1G22500;AT1G33055;AT1G78450;AT1G51890;AT2G42250;AT3G50480;AT3G45860;AT1G26420;AT5G59680;AT4G26010;AT1G61360;ATCG00700;AT3G02240…
GO:0050896	response to stimulus	9.78e-18	AT5G16970;AT3G16360;AT4G14690;AT2G41380;AT2G21210;AT3G02480;AT5G53590;AT2G40460;AT5G59820;AT5G13750;AT3G28210;AT5G15450;AT4G33540;AT2G29500;AT3G18290;AT5G27600;AT5G59310;AT2G29420;AT4G11280;AT1G56600;AT5G22300;AT2G33380;AT1G66090;AT4G02940;AT4G34710;AT1G01520;AT5G06760;AT2G18050;AT3G14440;AT4G34410;AT1G55920;AT5G05270;AT5G59320;AT3G62550;AT5G52300;AT5G13360;AT4G23600;AT1G78380;AT2G34930;AT5G66400…
GO:0006950	response to stress	1.13e-16	AT5G16970;AT3G02480;AT5G59820;AT5G15450;AT2G29500;AT3G18290;AT5G27600;AT5G59310;AT4G11280;AT1G56600;AT5G22300;AT2G33380;AT1G66090;AT4G34710;AT1G01520;AT5G06760;AT2G18050;AT3G14440;AT4G34410;AT1G55920;AT5G59320;AT3G62550;AT5G52300;AT4G23600;AT1G78380;AT2G34930;AT5G66400;AT1G74310;AT1G76690;AT1G15010;AT1G01120;AT3G22370;AT5G07690;AT3G28740;AT2G47770;AT2G26150;AT1G07720;AT1G07400;AT5G06860;AT5G15970…
GO:0009266	response to temperature stimulus	1.26e-13	AT1G55920;AT2G26150;AT5G37670;AT1G29395;AT1G07720;AT1G59860;AT2G42530;AT5G52300;AT1G53540;AT2G33380;AT1G54050;AT4G34710;AT2G46240;AT5G06760;AT4G10250;AT4G25200;AT5G15960;AT1G17870;AT5G66400;AT1G07400;AT5G59820;AT1G74310;AT5G15970;AT2G42540;AT4G04020;AT5G12030;AT5G15450;AT1G01120;AT5G12020;AT5G37770;AT1G16030;AT2G29500;AT3G22370
GO:0009628	response to abiotic stimulus	1.26e-13	AT5G37670;AT4G14690;AT1G53540;AT1G05680;AT4G10250;AT3G02480;AT5G59820;AT5G13750;AT5G15450;AT5G12020;AT2G29500;AT5G27600;AT5G59310;AT5G44110;AT4G11280;AT1G56600;AT2G42530;AT5G25610;AT2G33380;AT4G02940;AT4G34710;AT3G25780;AT1G01520;AT2G46240;AT5G06760;AT4G25200;AT5G15960;AT4G04020;AT2G18050;AT5G49480;AT3G14440;AT4G36880;AT1G55920;AT5G05270;AT5G59320;AT1G01060;AT1G29395;AT5G52300;AT1G54050;AT4G23600…
GO:0042221	response to chemical stimulus	2.8e-13	AT5G16970;AT3G16360;AT1G05680;AT2G41380;AT2G21210;AT3G02480;AT5G53590;AT5G59820;AT5G56080;AT3G28210;AT2G26690;AT4G33540;AT2G41480;AT2G29500;AT5G27600;AT5G59310;AT5G25190;AT2G29420;AT4G11280;AT1G56600;AT5G25610;AT5G22300;AT2G33380;AT4G34710;AT3G53480;AT2G46240;AT4G25200;AT5G15960;AT3G09270;AT4G04020;AT2G18050;AT3G23560;AT1G05560;AT5G63790;AT3G14440;AT1G19180;AT4G36880;AT4G34410;AT5G59320;AT1G01060…
GO:0009408	response to heat	8.25e-10	AT5G59820;AT1G74310;AT2G26150;AT5G37670;AT5G12030;AT1G59860;AT5G15450;AT1G53540;AT5G12020;AT1G54050;AT5G37770;AT2G46240;AT4G10250;AT2G29500;AT1G16030;AT4G25200;AT1G17870;AT1G07400
GO:0019748	secondary metabolic process	2.4e-09	AT1G72680;AT5G17220;AT2G29420;AT1G17020;AT2G29490;AT4G34135;AT1G78340;AT4G34050;AT4G25700;AT4G10500;AT1G54040;AT1G17180;AT1G78380;AT5G48010;AT3G03190;AT1G65860;AT2G36790;AT1G06000;AT3G09270;AT4G39950;AT1G17170;AT1G18590;AT3G57010;AT1G62560;AT1G09500;AT3G14440
GO:0010033	response to organic substance	1.72e-06	AT3G16360;AT1G05680;AT2G21210;AT5G53590;AT5G59820;AT3G28210;AT2G26690;AT5G59310;AT5G25190;AT2G29420;AT4G11280;AT5G25610;AT2G33380;AT4G34710;AT3G53480;AT5G15960;AT4G04020;AT1G05560;AT1G19180;AT4G36880;AT4G34410;AT5G59320;AT1G01060;AT1G29395;AT5G52300;AT5G13360;AT4G23600;AT5G66400;AT5G13370;AT1G76680;AT5G07690;AT2G47770;AT2G34810;AT2G26150;AT1G54040;AT1G28480;AT5G15970;AT5G59220;AT1G18710;AT5G37770
GO:0042542	response to hydrogen peroxide	2.58e-06	AT2G29500;AT2G26150;AT1G54050;AT5G12030;AT1G74310;AT1G17870;AT5G37770;AT2G46240;AT1G05680
GO:0009414	response to water deprivation	3.02e-06	AT5G59310;AT5G59320;AT5G15970;AT2G18050;AT5G59220;AT1G29395;AT1G56600;AT5G25610;AT5G52300;AT1G05680;AT2G33380;AT1G78380;AT5G15960;AT3G02480;AT3G14440;AT5G66400
GO:0009404	toxin metabolic process	3.22e-06	AT1G17180;AT1G78380;AT1G17170;AT2G29490;AT5G17220;AT2G29420;AT1G78340;AT3G03190;AT3G09270
GO:0009407	toxin catabolic process	3.22e-06	AT1G17180;AT1G78380;AT1G17170;AT2G29490;AT5G17220;AT2G29420;AT1G78340;AT3G03190;AT3G09270
GO:0009409	response to cold	3.78e-06	AT1G55920;AT1G29395;AT1G07720;AT2G42530;AT5G52300;AT2G33380;AT4G34710;AT2G46240;AT5G06760;AT5G15960;AT5G66400;AT5G59820;AT5G15970;AT2G42540;AT4G04020;AT1G01120;AT5G37770;AT3G22370
GO:0009415	response to water	3.78e-06	AT5G59310;AT5G59320;AT5G15970;AT2G18050;AT5G59220;AT1G29395;AT1G56600;AT5G25610;AT5G52300;AT1G05680;AT2G33380;AT1G78380;AT5G15960;AT3G02480;AT3G14440;AT5G66400
GO:0009719	response to endogenous stimulus	3.78e-06	AT5G59320;AT3G16360;AT1G01060;AT1G29395;AT5G52300;AT1G05680;AT5G13360;AT4G23600;AT2G21210;AT5G66400;AT5G53590;AT5G13370;AT3G28210;AT2G26690;AT5G07690;AT5G59310;AT2G47770;AT5G25190;AT2G34810;AT4G11280;AT5G25610;AT2G33380;AT4G34710;AT3G53480;AT1G54040;AT1G28480;AT5G15960;AT5G15970;AT4G04020;AT5G59220;AT1G18710;AT5G37770;AT1G19180;AT4G36880
GO:0006979	response to oxidative stress	5.12e-06	AT5G16970;AT2G26150;AT1G05680;AT1G54050;AT4G34710;AT2G46240;AT1G78380;AT5G16980;AT1G17870;AT3G03190;AT1G07400;AT5G59820;AT1G74310;AT1G80130;AT5G12030;AT5G37770;AT2G41480;AT2G29500
GO:0009642	response to light intensity	1.46e-05	AT1G54050;AT5G59820;AT1G74310;AT5G37770;AT2G46240;AT4G04020;AT2G29500;AT2G26150;AT5G12030;AT1G17870
GO:0000302	response to reactive oxygen species	3.32e-05	AT1G54050;AT1G74310;AT5G37770;AT2G46240;AT2G29500;AT2G26150;AT5G12030;AT1G17870;AT1G05680
GO:0009644	response to high light intensity	3.32e-05	AT2G29500;AT2G26150;AT1G54050;AT5G12030;AT1G74310;AT1G17870;AT2G46240;AT4G04020
GO:0009737	response to abscisic acid stimulus	3.57e-05	AT5G59310;AT2G47770;AT5G59320;AT1G01060;AT1G29395;AT5G52300;AT5G25610;AT1G05680;AT2G33380;AT4G34710;AT4G23600;AT5G15960;AT5G66400;AT5G15970;AT4G04020;AT5G59220;AT3G28210;AT5G37770
GO:0010035	response to inorganic substance	6.01e-05	AT5G16970;AT1G08430;AT2G26150;AT1G01060;AT1G05680;AT1G54050;AT2G41380;AT4G34050;AT2G46240;AT1G78380;AT4G25200;AT1G17870;AT1G74310;AT4G13180;AT3G09270;AT5G56080;AT5G12030;AT4G33540;AT5G37770;AT2G29500;AT2G37760;AT1G76680
GO:0006576	cellular biogenic amine metabolic process	6.35e-05	AT4G08900;AT4G39950;AT5G56080;AT1G56430;AT4G34710;AT4G08870;AT5G15950;AT5G04950
GO:0006970	response to osmotic stress	8.1e-05	AT5G27600;AT5G59310;AT2G47770;AT1G01060;AT5G52300;AT5G25610;AT1G05680;AT2G33380;AT4G34710;AT3G25780;AT1G01520;AT4G23600;AT5G15960;AT5G59820;AT5G15970;AT2G42540;AT5G12030;AT1G18710;AT5G49480;AT3G14440
GO:0009725	response to hormone stimulus	0.000246	AT5G59320;AT3G16360;AT1G01060;AT1G29395;AT5G52300;AT1G05680;AT5G13360;AT4G23600;AT2G21210;AT5G66400;AT5G53590;AT5G13370;AT3G28210;AT5G07690;AT5G59310;AT2G47770;AT5G25190;AT4G11280;AT5G25610;AT2G33380;AT4G34710;AT3G53480;AT5G15960;AT5G15970;AT4G04020;AT5G59220;AT5G37770;AT4G36880
GO:0009753	response to jasmonic acid stimulus	0.000454	AT2G34810;AT1G01060;AT4G11280;AT2G26690;AT4G34710;AT1G18710;AT4G23600;AT1G54040;AT1G28480;AT5G07690;AT1G19180
GO:0009631	cold acclimation	0.000632	AT5G15960;AT5G59820;AT5G66400;AT2G42540;AT1G29395
GO:0009416	response to light stimulus	0.000766	AT5G44110;AT2G26150;AT1G01060;AT1G07720;AT4G14690;AT1G54050;AT2G46240;AT5G15960;AT1G17870;AT5G59820;AT1G74310;AT2G42540;AT4G04020;AT5G12030;AT1G01120;AT5G37770;AT5G10250;AT2G29500;AT4G36880
GO:0009611	response to wounding	0.000913	AT5G59820;AT1G76690;AT2G34810;AT4G11280;AT1G01720;AT2G26690;AT4G34710;AT4G23600;AT1G76680;AT1G74930
GO:0009314	response to radiation	0.00106	AT5G44110;AT2G26150;AT1G01060;AT1G07720;AT4G14690;AT1G54050;AT2G46240;AT5G15960;AT1G17870;AT5G59820;AT1G74310;AT2G42540;AT4G04020;AT5G12030;AT1G01120;AT5G37770;AT5G10250;AT2G29500;AT4G36880
GO:0006857	oligopeptide transport	0.00141	AT2G40460;AT3G21670;AT5G13400;AT3G47960;AT1G68570;AT1G69870;AT4G16370
GO:0015833	peptide transport	0.00141	AT2G40460;AT3G21670;AT5G13400;AT3G47960;AT1G68570;AT1G69870;AT4G16370
GO:0030417	nicotianamine metabolic process	0.00167	AT5G04950;AT5G56080;AT1G56430
GO:0030418	nicotianamine biosynthetic process	0.00167	AT5G04950;AT5G56080;AT1G56430
GO:0072351	tricarboxylic acid biosynthetic process	0.00167	AT5G04950;AT5G56080;AT1G56430
GO:0009607	response to biotic stimulus	0.00201	AT4G34135;AT1G35260;AT2G34930;AT2G40460;AT2G15480;AT4G39950;AT1G15010;AT4G37980;AT1G74930;AT3G28740;AT2G26150;AT2G42530;AT2G33380;AT3G25780;AT2G46240;AT1G54040;AT2G15490;AT4G34131;AT4G08900;AT1G19180;AT4G34410
GO:0006972	hyperosmotic response	0.00291	AT5G59820;AT5G49480;AT5G12030;AT3G14440;AT4G23600;AT1G05680
GO:0009651	response to salt stress	0.00296	AT5G27600;AT5G59310;AT2G47770;AT1G01060;AT5G52300;AT5G25610;AT1G05680;AT2G33380;AT4G34710;AT3G25780;AT1G01520;AT4G23600;AT5G59820;AT1G18710;AT5G49480;AT3G14440
GO:0006595	polyamine metabolic process	0.00367	AT4G08870;AT5G15950;AT4G08900;AT4G34710
GO:0042401	cellular biogenic amine biosynthetic process	0.00454	AT5G56080;AT1G56430;AT4G34710;AT5G15950;AT5G04950
GO:0006869	lipid transport	0.0046	AT2G44300;AT5G59310;AT3G18280;AT2G37870;AT3G53980;AT5G13900;AT5G05960;AT4G33550
GO:0072350	tricarboxylic acid metabolic process	0.00461	AT5G04950;AT5G56080;AT1G56430
GO:0051552	flavone metabolic process	0.00572	AT2G36790;AT4G34135;AT1G06000
GO:0051553	flavone biosynthetic process	0.00572	AT2G36790;AT4G34135;AT1G06000
GO:0051554	flavonol metabolic process	0.00572	AT2G36790;AT4G34135;AT1G06000
GO:0051555	flavonol biosynthetic process	0.00572	AT2G36790;AT4G34135;AT1G06000
GO:0042538	hyperosmotic salinity response	0.00877	AT5G59820;AT5G49480;AT3G14440;AT4G23600;AT1G05680
GO:0051707	response to other organism	0.00982	AT4G34135;AT2G34930;AT2G40460;AT2G15480;AT4G39950;AT1G15010;AT4G37980;AT3G28740;AT2G42530;AT2G33380;AT3G25780;AT2G46240;AT1G54040;AT2G15490;AT4G34131;AT4G08900;AT1G19180;AT4G34410
GO:0004364	glutathione transferase activity	2.08e-05	AT1G17180;AT1G78380;AT1G17170;AT2G29490;AT5G17220;AT2G29420;AT1G78340;AT3G03190;AT3G09270
GO:0016765	transferase activity, transferring alkyl or aryl (other than methyl) groups	2.08e-05	AT1G56430;AT1G17170;AT5G17220;AT5G04950;AT2G29420;AT3G09270;AT1G17180;AT1G78380;AT5G56080;AT2G29490;AT1G78340;AT3G03190
GO:0035251	UDP-glucosyltransferase activity	2.08e-05	AT4G02280;AT2G36800;AT2G36790;AT2G15480;AT2G15490;AT4G15490;AT2G31750;AT4G34135;AT4G34131;AT1G05680;AT1G05560
GO:0046527	glucosyltransferase activity	2.08e-05	AT1G55850;AT2G36790;AT2G15480;AT4G30290;AT4G15490;AT4G34135;AT1G05680;AT1G05560;AT4G02280;AT2G36800;AT2G15490;AT2G31750;AT4G34131
GO:0008194	UDP-glycosyltransferase activity	6.56e-05	AT2G36790;AT1G06000;AT2G15480;AT4G15490;AT3G11340;AT2G16890;AT4G34135;AT1G05680;AT1G05560;AT4G02280;AT2G36800;AT2G15490;AT2G31750;AT4G34131
GO:0016758	transferase activity, transferring hexosyl groups	0.000121	AT4G30290;AT4G15490;AT1G56600;AT4G34135;AT1G05680;AT2G36800;AT1G60470;AT2G15490;AT4G34131;AT1G55850;AT2G36790;AT2G15480;AT3G11340;AT2G16890;AT1G05560;AT4G02280;AT2G31750
GO:0016491	oxidoreductase activity	0.000656	AT5G16970;AT1G72680;AT4G05020;AT1G14130;AT4G31970;AT4G21990;AT2G41480;AT4G31940;AT3G04000;AT2G33380;AT1G17745;AT4G02940;AT4G10500;AT1G65860;AT4G39330;AT1G06080;AT3G27060;AT3G14440;AT2G37770;AT1G17020;AT4G25700;AT1G76690;AT4G13180;AT4G39950;AT1G75270;AT4G37980;AT3G22370;AT1G76680;AT3G28740;AT2G34810;AT1G23020;AT1G28480;AT4G04610;AT5G16980;AT1G12200;AT4G18360;AT2G37760;AT1G62560;AT1G09500
GO:0003824	catalytic activity	0.00305	AT5G16970;AT5G04950;AT4G27830;AT1G64110;AT1G11190;AT5G27600;AT4G02940;AT1G60270;AT5G05270;AT1G78380;AT5G22460;AT5G15950;AT3G23810;AT4G30290;AT1G07720;AT3G19620;AT2G37760;AT4G05020;AT1G14130;AT2G23010;AT2G16890;AT4G39800;AT5G17220;AT2G29490;AT3G09270;AT3G27060;AT2G31750;AT4G34135;AT1G55850;AT1G76680;AT4G34050;AT4G04610;AT4G18360;AT3G57010;AT5G65010;AT4G08870;AT5G19850;AT2G29420;AT1G56600;AT5G22300…
GO:0016757	transferase activity, transferring glycosyl groups	0.00305	AT4G30290;AT4G15490;AT1G56600;AT4G34135;AT1G05680;AT2G36800;AT1G60470;AT2G15490;AT4G34131;AT2G36790;AT1G55850;AT1G06000;AT2G15480;AT3G11340;AT2G16890;AT1G05560;AT4G02280;AT2G31750
GO:0030410	nicotianamine synthase activity	0.00305	AT5G04950;AT5G56080;AT1G56430
GO:0008289	lipid binding	0.00353	AT2G44300;AT5G59310;AT5G59320;AT5G62040;AT3G18280;AT2G37870;AT3G53980;AT5G13900;AT5G05960;AT4G33550;AT3G20270
GO:0080044	quercetin 7-O-glucosyltransferase activity	0.00353	AT2G36800;AT2G15490;AT4G34135;AT2G36790
GO:0010294	abscisic acid glucosyltransferase activity	0.00875	AT4G34131;AT2G31750;AT1G05560
GO:0080043	quercetin 3-O-glucosyltransferase activity	0.00875	AT2G15490;AT4G34131;AT2G15480;AT2G36790
