# Supplementary material for: Gene networks underlying the early regulation of Paraburkholderia phytofirmans PsJN induced systemic resistance in Arabidopsis
Source: PLoS One. 2019 Aug 22;14(8):e0221358. doi: 10.1371/journal.pone.0221358 (PMC6705864; doi:10.1371/journal.pone.0221358)
Supplement: S3 Table — (XLSX) [file pone.0221358.s004.xlsx]

## Sheet: Complete data set
	C24hA_(ATH1-121501).CEL	C24hB_(ATH1-121501).CEL	C24hC_(ATH1-121501).CEL	CT0A_(ATH1-121501).CEL	CT0B_(ATH1-121501).CEL	CT0E_(ATH1-121501).CEL	CT1hB_(ATH1-121501).CEL	CT1hD_(ATH1-121501)_2.CEL	CT1hE_(ATH1-121501).CEL	P1hA_(ATH1-121501).CEL	P1hB_(ATH1-121501).CEL	P1hD_(ATH1-121501).CEL	P24hA_(ATH1-121501).CEL	P24hC_(ATH1-121501).CEL	P24hE_(ATH1-121501).CEL	PT0A_(ATH1-121501)_3.CEL	PT0C_(ATH1-121501).CEL	PT0E_(ATH1-121501).CEL	LOCUS	DESCRIPCION
244901_at	2.58631	2.36159	3.47081	3.30427	2.84742	2.70381	3.11074	3.12268	2.84451	2.42734	2.9215	2.77241	2.87077	2.56091	2.64979	3.12933	3.09046	2.23359	ATMG00640	encodes a plant b subunit of mitochondrial ATP synthase based on structural similarity and the presence in the F(0) complex.
244902_at	2.98424	2.79955	3.5062	3.77137	3.54333	3.437	3.67187	3.29372	3.22281	2.98176	3.35048	3.33392	3.39956	2.98436	3.06664	3.15034	3.28849	2.41996	ATMG00650	Encodes NADH dehydrogenase subunit 4L.
244903_at	5.15385	4.70506	5.51268	5.27795	4.69754	5.4524	5.33057	5.0053	4.77175	4.98293	5.28592	5.33884	5.03254	4.78644	5.04265	4.96639	4.89737	4.56236	ATMG00660	hypothetical protein
244904_at	3.81865	3.59822	4.04547	4.02474	3.63273	4.10778	4.23345	3.83241	3.60405	3.90663	4.02674	4.07852	4.10731	4.18368	3.86834	4.09016	4.02082	3.88737	ATMG00670	hypothetical protein
244905_at	1.54184	1.62592	1.50494	1.38972	1.60951	1.45646	1.5444	1.46331	1.43405	1.59237	1.40624	1.41115	1.52458	1.62948	1.48832	1.50761	1.44877	1.37422	ATMG00680	hypothetical protein
244906_at	3.60342	3.85132	4.3971	4.97186	4.05856	4.56843	4.63258	4.45286	3.9843	4.21191	4.6184	4.43957	4.07186	4.23519	4.10334	4.44063	4.1253	3.94658	ATMG00690	hypothetical protein
244907_at	0.886111	0.997725	1.2031	0.973378	0.9807	0.924107	0.911972	0.683979	0.892876	1.0592	1.03266	0.997513	1.01773	1.2031	1.01829	1.0229	0.933443	1.30514	ATMG00710	hypothetical protein
244908_at	1.181	1.25454	1.25975	1.21846	1.23137	1.09523	1.69883	1.25263	1.45346	1.23137	1.33559	1.26956	1.14137	1.39474	1.3135	1.18318	1.20803	1.27465	ATMG00720	hypothetical protein
244909_at	1.49302	1.46282	1.46638	1.49166	1.15791	1.49198	1.56456	1.64693	1.31332	1.47037	1.56314	1.25335	1.45646	1.70728	1.40043	1.47414	1.34105	1.7457	ATMG00740	hypothetical protein
244910_s_at	1.06216	1.19955	1.30317	1.23049	1.25317	1.2933	1.11129	1.20572	1.11398	1.21384	1.14395	1.31602	1.34767	1.2791	1.23176	1.04746	1.06216	1.39126	ATMG00750;AT2G07686	[ATMG00750, hypothetical protein];[AT2G07686, transposable element gene]
244911_at	0.66141	0.756893	0.691507	0.733352	0.647345	0.674506	0.820766	0.60341	0.527252	0.704127	0.693931	0.565523	0.655982	0.693766	0.568632	0.774805	0.646775	0.670984	ATMG00820	hypothetical protein
244912_at	7.77108	7.76571	7.97637	8.03347	7.56647	8.26511	8.17575	7.9366	7.49943	8.10028	8.25662	8.17262	7.92493	7.96609	7.64535	7.83082	7.67315	8.04858	AT2G07783;ATMG00830	[AT2G07783, pseudogene, similar to Ccl1, blastp match of 86% identity and 6.4e-177 P-value to GP|1694629|dbj|BAA12329.1||D84373 Ccl1 {Brassica napus}];[ATMG00830, cytochrome c biogenesis orf382]
244913_at	1.7562	1.70426	1.82923	1.74776	1.54602	2.40747	1.81544	1.952	1.67031	1.8522	1.53794	1.72479	2.08122	1.81528	1.79188	2.11386	1.84485	1.72479	ATMG00840	hypothetical protein
244914_at	0.797812	0.821108	0.979478	0.864621	0.706719	1.01798	0.831269	1.06637	0.892876	0.816154	1.05102	0.789216	0.868388	0.914732	0.8067	0.929596	0.766328	0.929596	ATMG00850;AT2G07682	[ATMG00850, hypothetical protein];[AT2G07682, transposable element gene]
244915_s_at	1.5001	1.41985	1.41909	1.0657	1.30949	1.35955	1.51884	1.0305	1.10673	1.37585	1.35994	1.33183	1.67245	1.2031	1.43522	1.4107	1.46787	1.52604	ATMG00860;AT2G07682	[ATMG00860, hypothetical protein];[AT2G07682, transposable element gene]
244916_at	0.978523	1.13557	1.22261	1.31864	1.16336	1.18996	1.52912	1.23662	1.1997	1.28091	1.17189	1.11262	1.00292	1.13778	0.955281	1.36065	1.11577	1.36065	ATMG00880;AT2G07682	[ATMG00880, hypothetical protein];[AT2G07682, transposable element gene]
244917_at	1.1295	1.21316	1.17723	1.3771	1.35903	1.31407	1.42851	1.62514	1.33926	1.28959	1.5038	1.31478	1.313	1.38282	1.23661	1.15468	1.19249	1.35206	ATMG00870	hypothetical protein
244918_at	1.05904	0.920202	0.920722	1.01986	0.992629	0.935302	0.959022	1.11138	0.967304	0.832684	0.933814	0.898211	1.08623	1.0852	0.873104	1.12124	1.03252	1.01332	ATMG00890	hypothetical protein
244919_at	2.04862	1.86065	2.30373	2.1997	2.11005	2.22595	2.53194	1.9502	1.82267	2.1482	2.05844	2.25	2.12203	1.98163	1.95512	1.78069	1.9186	2.07479	AT2G07768;ATMG00960	[AT2G07768, heme transporter];[ATMG00960, Encodes a protein of the mitochondrial membrane which has been shown to be present in a number of unidentified complexes including a 500-KDa complex postulated to have heme lyase activity, in which another protein
244920_s_at	4.71794	4.54916	4.97082	4.71077	4.36496	4.71451	4.71545	4.54385	4.37272	4.78003	4.94534	4.80676	4.74181	4.66625	4.63699	4.62777	4.62445	4.46644	AT2G07751;ATMG00990	[AT2G07751, NADH-ubiquinone oxidoreductase chain 3, putative];[ATMG00990, NADH dehydrogenase subunit 3]
244921_s_at	4.33629	4.02947	4.57176	4.36053	3.94585	4.24199	4.27079	4.25391	3.9125	4.30202	4.52045	4.36112	4.23271	4.21259	4.23094	4.01832	3.94812	3.74448	ATMG01000	hypothetical protein
244922_s_at	2.18708	2.1849	2.58362	2.4357	2.15327	2.55609	2.11712	2.32021	2.07252	2.24854	2.33708	2.24939	2.30449	2.23996	2.17565	2.37244	2.22094	2.19495	AT2G07674;ATMG01010	[AT2G07674, unknown protein];[ATMG01010, hypothetical protein]
244923_s_at	3.28774	3.26338	3.65365	3.25051	2.98555	3.53542	3.58223	3.53284	3.1675	3.44055	3.5471	3.55582	3.73566	3.99774	3.26542	3.40216	3.34583	3.32104	ATMG01020	hypothetical protein
244924_at	3.19821	3.02102	3.10968	2.91657	2.74388	3.05997	3.08586	2.79832	2.65973	3.10591	3.31751	3.29507	2.78469	3.29506	2.93102	2.98528	2.84535	2.98137	ATMG01040;AT2G07664	[ATMG01040, hypothetical protein];[AT2G07664, Pseudogene of ATMG01040]
244925_at	1.83187	1.59129	1.73825	1.73825	1.80979	1.76457	1.69876	1.67004	1.50693	1.49038	1.49349	1.56921	1.91633	1.64162	1.59675	1.50761	1.3387	1.61266	ATMG00510	NADH dehydrogenase subunit 7
244926_s_at	1.95229	2.01659	2.23827	2.40901	2.04919	2.04033	2.26763	2.19188	2.0542	2.41299	2.31696	2.24415	2.38196	1.90595	2.02346	2.39771	2.0182	1.90459	AT2G07712;ATMG00520	[AT2G07712, pseudogene, similar to maturase-related protein, blastp match of 86% identity and 2.9e-305 P-value to GP|840924|gb|AAA67711.1||U09988 maturase-related protein {Glycine max}];[ATMG00520, hypothetical protein]
244927_at	2.29199	2.00037	2.51429	2.19919	2.06046	2.20821	2.57766	2.06316	2.20269	2.13396	2.30178	2.37905	2.43226	2.33673	2.46175	2.32138	2.30278	2.31107	AT2G07663;ATMG00530;AT2G07776	[AT2G07663, Pseudogene of AT2G07776];[ATMG00530, hypothetical protein];[AT2G07776, unknown protein]
244928_s_at	4.14791	3.90723	4.25093	3.81734	3.79666	4.18808	3.9691	3.80366	3.35787	4.19687	4.26342	4.31515	3.82629	3.98098	3.48489	3.48406	3.8042	3.83851	ATMG00570;AT2G07716	[ATMG00570, encodes a protein of unknown function. The transcript has extensive RNA editing at the 3' end. Protein has orthologous in other plants and sequence is similar to E. coli ORFs orf154 and orf131, both of unknown function. So far, similar protein
244929_at	7.27544	6.84987	7.27728	6.85965	6.85546	7.03374	7.11969	6.77387	6.53024	7.05684	7.2747	7.19678	7.24249	6.78785	6.8565	6.75134	6.94798	6.85349	ATMG00580	NADH dehydrogenase subunit 4
244930_at	0.97849	0.952068	0.779966	1.02628	0.917313	0.996692	1.11097	0.935342	0.951354	1.00984	1.13561	0.986084	1.01773	1.15025	0.821185	1.07634	0.895457	0.960038	ATMG00600;AT2G07809	[ATMG00600, hypothetical protein];[AT2G07809, Pseudogene of ATMG00600]
244931_at	3.08166	2.7891	4.0939	4.16905	3.36587	3.77771	4.09368	3.3337	3.03132	3.31003	3.67567	3.51124	3.30663	3.20846	3.0923	3.28874	3.66977	3.06303	ATMG00630	hypothetical protein
244932_at	8.42088	8.27325	7.98633	8.13674	7.66307	8.23412	8.23911	8.08301	7.82598	8.43474	8.47438	8.55647	8.46399	8.28412	8.15562	8.11181	8.22756	8.1366	ATCG01060	Encodes the PsaC subunit of photosystem I.
244933_at	7.06846	6.68776	6.67715	6.71597	6.37253	6.81172	6.70598	6.47946	6.36648	7.25738	7.44983	7.17799	7.11235	6.68924	6.68607	6.55289	6.80718	6.87399	ATCG01070	NADH dehydrogenase ND4L
244934_at	5.68286	5.42754	5.49052	5.33156	5.03214	5.72033	5.56749	5.34771	5.49641	5.90571	6.01995	5.97119	5.636	5.57191	5.59256	5.4395	5.60174	5.71803	ATCG01080	NADH dehydrogenase ND6
244935_at	11.1501	11.123	11.1412	11.1074	11.2455	11.0572	11.0884	11.1005	11.202	11.2155	11.1658	11.1562	11.1972	11.1649	11.158	11.0421	11.1209	11.2151	ATCG01090	Encodes subunit of the chloroplast NAD(P)H dehydrogenase complex
244936_at	9.60651	9.72881	9.56204	9.75182	9.71695	9.64913	9.66116	9.5927	9.75147	9.77633	9.7697	9.73899	9.72571	9.78733	9.63274	9.6115	9.67541	9.73417	ATCG01100	NADH dehydrogenase ND1
244937_at	6.90272	6.92114	7.04316	7.09863	6.86071	7.40013	7.11456	7.0265	7.04662	7.26307	7.46996	7.48752	7.50932	7.18312	7.11701	7.13259	6.87724	7.2945	ATCG01110	Encodes the 49KDa plastid NAD(P)H dehydrogenase subunit H protein. Its transcription is regulated by an ndhF-specific plastid sigma factor, SIG4.
244938_at	7.26916	6.98782	7.13138	7.10021	6.73186	7.38122	6.89042	6.76899	6.523	7.61947	7.52315	7.70009	7.12311	7.16187	7.1284	6.80574	7.10891	7.36566	ATCG01120	encodes a chloroplast ribosomal protein S15, a constituent of the small subunit of the ribosomal complex
244939_at	7.65076	7.41159	7.48798	7.7171	7.16634	7.92235	7.48229	7.36408	7.17164	7.92495	7.96166	8.02377	7.55142	7.31651	7.3038	7.4885	7.82305	7.48748	ATCG00065	chloroplast gene encoding ribosomal protein s12. The gene is located in three distinct loci on the chloroplast genome and is transpliced to make one transcript.
244940_at	10.4415	10.2155	10.0703	10.3606	10.3241	10.3483	10.1528	10.0619	10.125	10.4388	10.4378	10.4446	10.2895	10.1179	10.1437	10.0736	10.4147	10.2702	ATCG01230;ATCG00905	[ATCG01230, chloroplast gene encoding ribosomal protein s12. The gene is located in three distinct loci on the chloroplast genome and is transpliced to make one transcript.];[ATCG00905, chloroplast gene encoding ribosomal protein s12. The gene is located
244941_at	1.78897	2.06709	2.36977	2.11781	2.02014	2.03206	2.06479	1.70581	2.02302	2.11781	2.18281	2.07759	1.84152	2.20614	1.8257	2.0947	2.09421	2.0382	ATMG00010	hypothetical protein
244942_at	1.04213	1.20872	0.975465	1.19051	0.897654	0.995931	1.25276	1.3671	1.05923	1.23314	1.13191	1.06467	1.08873	1.24905	1.02363	1.38442	1.08123	1.15716	ATMG00050	hypothetical protein
244943_at	3.00645	3.35902	3.86415	3.79954	3.51389	3.67728	3.93163	3.58741	3.49135	3.55131	3.68284	3.66028	3.44538	3.63245	3.31205	3.3501	3.47726	3.07878	ATMG00070	NADH dehydrogenase subunit 9
244944_s_at	5.69001	5.59454	6.11323	5.7852	5.22437	5.72235	5.60035	5.55592	5.15586	5.69984	5.81841	5.90346	5.68848	5.51984	5.43613	4.83439	5.53087	5.17692	ATMG00080;ATMG00090	[ATMG00080, encodes a mitochondrial ribosomal protein L16, which is a constituent of the large ribosomal subunit];[ATMG00090, ribosomal protein S3]
244945_at	2.36192	2.3461	2.58362	2.2885	2.20091	2.60488	2.62064	2.42581	2.16296	2.42633	2.54891	2.25212	2.75571	2.47887	2.42937	2.5644	2.43699	2.3636	ATMG00110	Encodes a mitochondria-encoded cytochrome c biogenesis protein.
244946_at	2.10553	2.05429	2.54694	1.90858	2.08619	2.10647	2.21603	2.0723	1.90858	2.18279	2.52178	1.97585	2.22345	2.39853	2.05427	2.18218	2.16614	2.24975	no_match	no_match
244947_at	1.14125	1.23435	1.17883	1.21846	0.980742	1.34893	1.26979	1.27621	1.05004	1.10421	1.12937	1.40414	1.11957	1.2775	1.11441	1.4814	1.131	1.10421	ATMG00130	hypothetical protein
244948_at	1.35982	1.30891	1.65045	1.21059	1.51523	1.54882	1.83341	1.1807	1.14241	1.21158	1.3813	1.33987	1.56548	1.53238	1.3199	1.39361	1.33593	1.45646	ATMG00140	hypothetical protein
244949_at	1.55333	1.45241	1.62296	1.44241	1.34656	1.63073	1.45802	1.19789	1.41041	1.51883	1.32122	1.45165	1.4289	1.31213	1.58839	1.3628	1.47784	1.3167	ATMG00150	hypothetical protein
244950_at	3.53997	3.45567	4.05955	3.93563	3.54586	3.74511	4.17089	3.65571	3.47666	3.43125	3.95214	3.65717	3.98337	3.73803	3.58931	4.03836	3.57875	3.169	ATMG00160	cytochrome c oxidase subunit 2
244951_s_at	5.65161	5.3041	6.09368	5.94203	5.6751	6.25631	5.85742	5.44531	5.13281	5.86936	6.03594	6.04151	5.62897	5.74121	5.47713	5.44679	5.59399	5.26198	AT2G07723;ATMG00180	[AT2G07723, pseudogene, similar to orf454~homology with two ORFs from Marchantia polymorpha mtDNA (orf169 and orf322), high similarity to 3'-terminal part of ccl1 of Rhodobacter, blastp match of 76% identity and 3.4e-193 P-value to GP|459537|emb|CAA54966.
244952_at	1.02746	1.16684	1.38032	1.01442	1.13928	0.925191	1.32527	1.14161	1.04489	1.16588	1.32267	1.16481	1.20971	1.31808	1.02398	1.43017	1.07028	1.45646	ATMG00260;AT2G07799	[ATMG00260, hypothetical protein];[AT2G07799, Pseudogene of ATMG00260]
244953_s_at	1.95499	1.62542	2.87402	3.73068	2.36224	2.99698	3.31041	2.75718	2.62224	2.23352	2.89585	2.17196	2.18047	2.17933	2.15705	2.39189	2.26244	2.01246	ATMG00270;AT2G07731	[ATMG00270, NADH dehydrogenase subunit 6];[AT2G07731, pseudogene, similar to NADH-ubiquinone oxidoreductase chain 6 (EC 1.6.5.3). (Field mustard), blastp match of 96% identity and 3.7e-99 P-value to SP|Q01825|NU6M_ARATH NADH-ubiquinone oxidoreductase chai
244954_s_at	1.50878	1.5552	2.01126	1.89823	1.61429	2.00071	2.01064	1.66502	1.54665	1.8216	1.82907	1.63948	1.66196	1.51246	1.61375	1.57078	1.6598	1.48521	ATMG00280;AT2G07732	[ATMG00280, hypothetical protein];[AT2G07732, ribulose-bisphosphate carboxylase]
244955_at	1.06267	1.07001	1.34204	0.991204	1.15791	1.33089	0.957852	1.07785	1.07599	1.1913	1.34339	1.20572	1.20885	1.16424	1.15092	0.952924	1.12896	1.31804	ATMG00320	hypothetical protein
244956_s_at	1.33982	1.33336	1.54684	1.49166	1.44002	1.7791	1.33982	1.47273	1.45646	1.27884	1.60602	1.39556	1.33341	1.7034	1.34349	1.67782	1.53159	1.28839	ATMG00310;AT2G07737	[ATMG00310, hypothetical protein];[AT2G07737, transposable element gene]
244957_at	1.59567	1.68813	1.62759	1.64563	1.81316	1.92326	1.66783	1.46434	1.45646	1.82551	1.81454	1.68873	1.57856	1.8022	1.59591	1.52703	1.65721	1.77018	ATMG00400	hypothetical protein
244958_at	1.56679	1.40741	1.6728	1.75972	1.48022	1.77341	1.83054	1.57151	1.58786	1.74786	1.56314	1.50047	1.71537	1.94698	1.72155	1.83376	1.59909	1.76076	ATMG00450	hypothetical protein
244959_s_at	5.83007	5.39662	5.68965	5.56674	5.04988	5.95518	5.44807	4.91171	4.74469	5.97163	6.10165	6.23933	5.50526	5.42423	5.12346	4.86392	5.27824	5.22482	AT2G07708;ATMG00500;ATMG00490	[AT2G07708, unknown protein];[ATMG00500, hypothetical protein];[ATMG00490, hypothetical protein]
244960_at	8.9972	9.31386	8.79169	9.10354	9.07829	8.77088	8.95784	8.70997	9.31714	9.39097	9.07753	9.11744	9.34768	9.3911	9.20225	8.84733	9.15927	9.3374	ATCG01020	encodes a chloroplast ribosomal protein L32, a constituent of the large subunit of the ribosomal complex
244961_at	10.592	10.6222	10.3115	10.4508	10.4675	10.4791	10.4282	10.4095	10.4426	10.5727	10.6535	10.6112	10.6706	10.6616	10.5054	10.3909	10.5007	10.5112	ATCG01040	hypothetical protein
244962_at	10.2665	10.1243	10.1287	10.0466	9.91168	10.0714	10.1708	10.0531	9.88965	10.2806	10.2973	10.2063	10.2286	10.1467	10.0087	10.0102	10.1072	10.1147	ATCG01050	Represents a plastid-encoded subunit of a NAD(P)H dehydrogenase complex. Its mRNA is edited at four positions. Translation data is not available for this gene.
244963_at	10.4708	10.4544	10.2674	10.4629	10.4138	10.3937	10.4361	10.4457	10.5234	10.6142	10.6568	10.6097	10.6016	10.6178	10.5657	10.5758	10.6206	10.512	ATCG00570	PSII cytochrome b559
244964_at	9.8132	9.77429	9.51467	9.79279	9.67986	9.63258	9.55649	9.6526	9.75073	9.93266	10.1135	9.93818	9.97604	9.79703	9.85488	9.73032	9.94724	9.79656	ATCG00580	PSII cytochrome b559. There have been many speculations about the function of Cyt b559, but the most favored at present is that it plays a protective role by acting as an electron acceptor or electron donor under conditions when electron flow through PSII
244965_at	7.52119	6.94628	6.93821	7.12273	6.79494	7.14474	6.73788	6.63482	6.96445	7.45407	7.37304	7.61473	6.94177	6.75494	6.82746	6.64361	7.17574	6.95379	ATCG00590	hypothetical protein
244966_at	5.1544	4.63415	4.78657	5.46799	5.0878	5.60386	5.01466	5.16562	5.78139	5.92897	5.71863	5.83092	4.84251	4.47524	4.9703	5.04236	5.67582	5.69384	ATCG00600	Cytochrome b6-f complex, subunit V. Disruption of homologous gene in Chlamydomonas results in disruption of cytochrome b6-f complex.
244967_at	9.82705	9.64418	9.38123	9.07903	9.27215	9.25996	9.20165	9.15585	9.35981	9.82889	9.68038	9.71091	9.59295	9.6914	9.55131	9.1332	9.38399	9.53774	ATCG00630	Encodes subunit J of photosystem I.
244968_at	9.97085	10.2512	10.0291	10.0029	10.0862	9.98369	9.87686	9.82579	10.1906	10.3356	10.2819	10.1517	10.2668	10.2146	10.2211	10.0127	10.0571	10.2217	ATCG00640	encodes a chloroplast ribosomal protein L33, a constituent of the large subunit of the ribosomal complex
244969_at	8.77572	9.06204	8.824	8.74455	8.76783	8.53897	8.6425	8.57816	9.05648	9.21736	8.98953	8.86694	9.24828	9.24091	9.04171	8.63193	8.78631	9.08801	ATCG00650	chloroplast-encoded ribosomal protein S18
244970_at	7.06352	6.58134	6.92342	6.40694	6.00343	6.85853	6.60487	6.14993	6.0737	7.14839	7.29441	7.26279	6.76366	6.64924	6.68918	6.23465	6.60201	6.81746	ATCG00660	encodes a chloroplast ribosomal protein L20, a constituent of the large subunit of the ribosomal complex
244971_at	10.6729	10.3707	10.4577	10.4738	10.4551	10.5433	10.4683	10.3635	10.3679	10.6404	10.6827	10.5918	10.4656	10.3394	10.4036	10.4113	10.4791	10.467	ATCG00670	Encodes the only ClpP (caseinolytic protease) encoded within the plastid genome. Contains a highly conserved catalytic triad of Ser-type proteases (Ser-His-Asp). Part of the 350 kDa chloroplast Clp complex. The name reflects nomenclature described in Ada
244972_at	8.25189	7.87419	7.54329	7.95033	7.25061	8.25574	7.69314	7.53761	7.53193	8.59104	8.71209	8.86978	8.36876	7.94864	7.6478	7.99063	8.35689	8.17046	ATCG00680	encodes for CP47, subunit of the photosystem II reaction center.
244973_at	6.68844	6.6557	6.11883	6.68848	6.01735	6.68829	6.40816	6.40174	6.55916	7.12249	7.3182	7.42274	6.83441	6.62993	6.54014	6.37143	6.98852	7.02671	ATCG00690	Encodes photosystem II 5 kD protein subunit PSII-T. This is a plastid-encoded gene (PsbTc) which also has a nuclear-encoded paralog (PsbTn).
244974_at	8.06281	7.50014	7.12927	7.19624	6.9397	6.96982	6.54975	6.76598	7.14433	7.8058	7.62586	7.73585	7.39009	7.11258	7.33365	6.65588	7.30689	6.98475	ATCG00700	PSII low MW protein
244975_at	8.90858	8.90582	8.58048	9.00566	8.85939	9.0305	8.91416	8.81572	9.06647	9.23115	9.21058	9.23458	9.01443	9.00613	8.90925	8.99006	9.1198	9.16248	ATCG00710	Encodes a 8 kD phosphoprotein that is a component of the photosystem II oxygen evolving core. Its exact molecular function has not been determined but it may play a role in mediating electron transfer between the secondary quinone acceptors, QA and QB, as
244976_at	10.6911	10.7612	10.6176	10.8262	10.8374	10.7902	10.8223	10.7601	10.8555	10.9838	10.9553	10.9407	10.8268	10.7549	10.7243	10.8843	10.8958	10.9133	ATCG00720	Encodes the cytochrome b(6) subunit of the cytochrome b6f complex.
244977_at	4.50718	4.18039	4.16193	4.019	3.71084	4.05875	4.10797	3.86555	4.03846	4.69124	4.67132	4.63603	4.48244	4.50802	4.31725	3.98547	4.40189	4.54352	ATCG00730	A chloroplast gene encoding subunit IV of the cytochrome b6/f complex
244978_at	10.4606	10.3763	10.3597	10.414	10.3099	10.383	10.2431	10.0618	10.4226	10.6141	10.5796	10.4284	10.4214	10.3819	10.3423	10.2234	10.373	10.5229	ATCG00740	RNA polymerase alpha subunit
244979_at	10.6433	10.8392	10.7349	10.8503	10.5753	10.8713	10.8685	10.7005	10.7854	10.9143	11.0246	10.8554	10.8902	10.8595	10.8584	10.8418	10.7699	11.0153	ATCG00750	30S chloroplast ribosomal protein S11
244980_at	10.0847	9.98333	9.89096	10.0041	9.89477	10.0883	9.97444	9.87184	9.95606	10.2708	10.267	10.2172	10.0797	9.98654	9.95899	9.88748	10.0589	10.1781	ATCG00760	encodes a chloroplast ribosomal protein L36, a constituent of the large subunit of the ribosomal complex
244981_at	8.53027	8.37929	8.30611	8.61149	8.44827	8.61208	8.42212	8.33122	8.49718	8.8502	8.84691	8.75103	8.59839	8.54887	8.52461	8.39325	8.60438	8.75506	ATCG00770	chloroplast 30S ribosomal protein S8
244982_at	9.88039	9.55852	9.52357	9.64452	9.31523	9.79198	9.62033	9.49904	9.58255	10.0176	9.93656	9.94567	9.77324	9.70986	9.75393	9.57221	9.70986	9.8593	ATCG00780	encodes a chloroplast ribosomal protein L14, a constituent of the large subunit of the ribosomal complex
244983_at	9.63895	9.24787	9.2206	9.42243	9.26305	9.49311	9.25309	9.15559	9.20021	9.79125	9.67109	9.71711	9.43666	9.39237	9.26235	9.16672	9.42626	9.57834	ATCG00790	chloroplast gene encoding a ribosomal protein L16, which is a constituent of 50S large ribosomal subunit
244984_at	9.72762	9.74283	9.58111	9.79145	9.73645	9.68952	9.63113	9.54217	9.81137	10.0162	9.88392	9.84751	9.92706	9.8384	9.76952	9.56785	9.75735	9.96311	ATCG00800	encodes a chloroplast ribosomal protein S3, a constituent of the small subunit of the ribosomal complex
244985_at	10.0347	9.96312	9.88672	10.1211	9.67117	10.101	9.89706	9.81703	9.98793	10.2905	10.2153	10.2002	10.1185	10.0636	10.0084	9.9374	10.0263	10.2297	ATCG00810	encodes a chloroplast ribosomal protein L22, a constituent of the large subunit of the ribosomal complex
244986_at	9.47761	9.3595	9.37883	9.59167	9.3955	9.48655	9.40492	9.35221	9.47964	9.89145	9.63275	9.69039	9.48674	9.43547	9.50114	9.32381	9.43706	9.68112	ATCG00820	Encodes a 6.8-kDa protein of the small ribosomal subunit.
244987_s_at	10.7956	10.7447	10.6659	10.8714	10.575	10.8027	10.7763	10.7344	10.6911	10.9476	11.0228	10.958	10.8005	10.7095	10.758	10.6524	10.7361	10.8215	ATCG01310;ATCG00830	[ATCG01310, encodes a chloroplast ribosomal protein L2, a constituent of the large subunit of the ribosomal complex];[ATCG00830, encodes a chloroplast ribosomal protein L2, a constituent of the large subunit of the ribosomal complex]
244988_s_at	10.0081	9.803	9.79663	10.0061	9.76534	9.91267	9.96472	9.85403	9.84836	10.2221	10.2454	10.1578	10.0769	9.93913	9.90558	9.68475	9.93863	10.1122	ATCG00840;ATCG01300	[ATCG00840, One of two chloroplast genes that encode chloroplast ribosomal protein L23, a constituent of the large subunit of the ribosomal complex];[ATCG01300, One of two chloroplast genes that encode chloroplast ribosomal protein L23, a constituent of
244989_s_at	4.66153	4.23867	4.65271	3.95761	3.56982	4.56818	4.37259	3.71702	3.78281	4.8852	5.17512	5.06843	4.30415	4.3933	4.24437	4.00087	4.38523	4.36136	ATCG00860;ATCG01280	[ATCG00860, Encodes an unknown protein. This gene is regulated by AtSIG6 transcriptionally.];[ATCG01280, hypothetical protein]
244990_s_at	5.3003	4.92574	5.27125	4.08743	3.96266	4.71375	4.88538	4.32783	4.21573	5.39822	5.51725	5.44403	5.14954	4.98607	5.08781	4.18544	4.72235	5.35182	ATCG00870;ATCG01270	[ATCG00870, hypothetical protein];[ATCG01270, hypothetical protein]
244991_s_at	3.86257	3.54651	3.64333	3.35119	3.13145	3.24262	3.79849	3.21218	3.18294	4.17542	4.08515	4.24957	3.47612	3.6056	3.61528	3.1832	3.58018	3.59334	ATCG01250;ATCG00890	[ATCG01250, NADH dehydrogenase ND2];[ATCG00890, NADH dehydrogenase ND2]
244992_s_at	11.3663	11.2598	11.1734	11.2893	11.308	11.237	11.1336	11.0914	11.1699	11.3269	11.2895	11.3319	11.309	11.1616	11.1352	11.0669	11.2823	11.1849	ATCG00900;ATCG01240	[ATCG00900, encodes a chloroplast ribosomal protein S7, a constituent of the small subunit of the ribosomal complex];[ATCG01240, 30S chloroplast ribosomal protein S7]
244993_s_at	9.2281	9.36052	9.35512	9.29852	9.30032	9.26785	9.23003	9.1542	9.33493	9.66655	9.60592	9.53521	9.51903	9.53616	9.38957	9.2444	9.25396	9.55992	ATCG01000;ATCG01130	[ATCG01000, hypothetical protein];[ATCG01130, hypothetical protein]
244994_at	3.35879	3.09285	3.05744	2.95245	3.04291	2.64869	2.86118	2.85743	3.04081	3.43777	3.52913	3.13038	3.0906	3.11269	3.39458	2.30731	3.14866	3.23782	ATCG01010	Chloroplast encoded NADH dehydrogenase unit.
244995_at	6.44186	6.1866	5.6995	5.87155	5.63433	5.77449	5.69545	5.7284	5.79984	6.47275	6.28188	6.66724	6.55169	6.37618	6.17444	5.93371	6.13076	6.17056	ATCG00150	Encodes a subunit of ATPase complex CF0, which is a proton channel that supplies the proton motive force to drive ATP synthesis by CF1 portion of the complex.
244996_at	8.62223	8.57718	8.52341	8.55091	8.32128	8.63414	8.63727	8.45947	8.44543	8.84535	8.82563	8.86817	8.84535	8.82025	8.70883	8.62861	8.53515	8.77635	ATCG00160	Chloroplast ribosomal protein S2
244997_at	7.46875	7.37455	7.52589	7.19654	7.08026	7.58418	7.33422	7.13636	6.93768	7.7081	7.69799	7.67478	7.84438	7.77859	7.46244	7.18428	7.38137	7.83353	ATCG00170	RNA polymerase beta' subunit-2
244998_at	8.39391	7.88917	8.15284	7.94146	7.80355	8.23152	8.08596	7.68652	7.66119	8.45492	8.48528	8.50958	8.36404	7.89696	8.04963	7.96337	8.24391	8.17079	ATCG00180	RNA polymerase beta' subunit-1
244999_at	3.275	2.8869	2.92763	2.88684	2.5276	3.13998	2.94804	2.71676	2.88719	3.39298	3.33477	3.7222	3.07939	3.05131	3.13275	2.83535	3.19992	3.09663	ATCG00190	Chloroplast DNA-dependent RNA polymerase B subunit. The transcription of this gene is regulated by a nuclear encoded RNA polymerase. This gene has been transferred to mitochondrial genome during crucifer evolution.
245000_at	5.49644	5.14258	5.33315	5.36808	4.9514	5.26979	4.9995	5.04857	5.15632	5.46148	5.43867	5.66702	5.3488	5.40224	5.3262	5.21133	5.43732	5.10334	ATCG00210	hypothetical protein
245001_at	11.0398	11.4456	11.1774	11.3321	11.2713	11.1998	11.1947	11.2283	11.3344	11.3598	11.2749	11.2608	11.409	11.5254	11.2998	11.297	11.2883	11.4061	ATCG00220	PSII low MW protein
245002_at	10.4406	9.87106	9.86203	10.0599	10.2381	10.3964	10.0897	10.0577	9.83618	10.3467	10.3891	10.5986	10.1841	9.838	9.95838	10.204	10.4643	9.98014	ATCG00270	PSII D2 protein
245003_at	10.626	10.3147	10.3155	10.5455	10.6845	10.5999	10.4583	10.408	10.3455	10.6516	10.6265	10.7756	10.4058	10.1185	10.3767	10.5384	10.6535	10.3661	ATCG00280	chloroplast gene encoding a CP43 subunit of the photosystem II reaction center. promoter contains a blue-light responsive element.
245004_at	10.5102	10.3738	10.2201	10.3806	10.4937	10.3411	10.1088	10.238	10.4459	10.6249	10.4195	10.5952	10.4305	10.1885	10.3439	10.1843	10.4551	10.2521	ATCG00300	encodes PsbZ, which is a subunit of photosystem II. In Chlamydomonas, this protein has been shown to be essential in the interaction between PS II and the light harvesting complex II.
245005_at	4.56988	4.34117	4.67858	4.32178	4.3993	4.24256	4.36867	4.1381	4.33773	4.70602	4.75125	4.60687	4.29877	4.26848	4.51398	3.89403	4.61305	4.5204	ATCG00330	30S chloroplast ribosomal protein S14
245006_at	11.5015	11.4207	11.4762	11.4794	11.5725	11.4739	11.4599	11.4112	11.4625	11.5297	11.4157	11.4953	11.4315	11.4238	11.3586	11.3216	11.4199	11.4302	ATCG00340	Encodes the D1 subunit of photosystem I and II reaction centers.
245007_at	9.41216	8.96337	9.14784	9.49927	9.00088	9.76088	9.41358	9.25239	9.4603	9.55673	9.53222	9.69068	9.43102	9.19139	9.13	9.23278	9.42371	9.19704	ATCG00350	Encodes psaA protein comprising the reaction center for photosystem I along with psaB protein; hydrophobic protein encoded by the chloroplast genome.
245008_at	8.79108	8.38652	8.24291	8.33795	7.92976	8.54141	8.39156	8.03555	8.19552	8.79273	8.75281	8.89974	8.40251	8.46001	8.04897	8.03069	8.25301	8.52266	ATCG00360	Encodes a protein required for photosystem I assembly and stability. In Chlamydomonas reinhardtii, this protein seems to act as a PSI specific chaperone facilitating the assembly of the complex by interacting with PsaA and PsaD. A loss of function mutatio
245009_at	10.3997	10.2788	10.333	10.3704	10.2868	10.3616	10.3732	10.1677	10.1764	10.5148	10.5609	10.519	10.3745	10.242	10.2501	10.2651	10.3073	10.4132	ATCG00380	Chloroplast encoded ribosomal protein S4
245010_at	9.63132	9.06475	9.14251	9.38752	9.20807	9.4806	9.12934	9.03898	8.77386	9.73509	9.6375	9.813	9.25121	8.85057	9.14368	9.24172	9.72961	9.36649	ATCG00420	Encodes NADH dehydrogenase subunit J. Its transcription is increased upon sulfur depletion.
245011_at	9.02285	8.47894	8.81506	8.91081	8.72982	9.14765	8.82693	8.72037	8.247	9.34621	9.32194	9.52936	8.59679	8.33554	8.5705	8.89987	9.26045	8.89363	ATCG00430	Encodes a protein which was originally thought to be part of photosystem II but its wheat homolog was later shown to encode for subunit K of NADH dehydrogenase.
245012_at	9.3201	9.49051	9.25336	9.32312	9.4485	9.24864	9.24979	9.18545	9.49704	9.48059	9.40352	9.42282	9.62362	9.40064	9.37994	9.31071	9.39481	9.44028	ATCG00440	Encodes NADH dehydrogenase D3 subunit of the chloroplast NAD(P)H dehydrogenase complex
245013_at	11.5131	11.4818	11.6192	11.5589	11.5478	11.5508	11.5502	11.5329	11.5452	11.6309	11.6714	11.5999	11.5229	11.5652	11.5236	11.5241	11.5249	11.6288	ATCG00470	ATPase epsilon subunit
245014_at	11.32	11.4283	11.3795	11.4614	11.3812	11.3686	11.3997	11.3474	11.4052	11.4704	11.5127	11.4912	11.4967	11.4938	11.4079	11.3232	11.4069	11.4395	ATCG00480	chloroplast-encoded gene for beta subunit of ATP synthase
245015_at	9.38297	9.17954	9.20629	9.27411	9.38021	9.49133	8.77499	8.90062	9.08526	9.31895	9.36292	9.37504	9.56906	9.25997	9.39163	9.32589	9.5035	9.05843	ATCG00490	large subunit of RUBISCO. Protein is tyrosine-phosphorylated and its phosphorylation state is modulated in response to ABA in Arabidopsis thaliana seeds.
245016_at	8.78408	8.33039	8.19977	8.41786	8.34501	8.67653	8.30811	8.19769	8.0501	8.728	8.64036	8.86564	8.54842	8.3359	8.25841	8.1132	8.54368	8.355	ATCG00500	Encodes the carboxytransferase beta subunit of the Acetyl-CoA carboxylase (ACCase) complex in plastids. This complex catalyzes the carboxylation of acetyl-CoA to produce malonyl-CoA, the first committed step in fatty acid synthesis.
245017_at	10.0402	9.85674	9.86409	9.82421	9.7466	9.88015	9.82336	9.72054	9.71731	10.1385	9.94078	10.1927	10.0954	9.76461	9.73533	9.64642	9.91651	9.85246	ATCG00510	Encodes subunit I of photosystem I.
245018_at	9.23962	8.88248	8.91966	9.01056	8.7265	9.26252	9.07236	8.83234	8.64504	9.42035	9.35394	9.49039	9.14298	8.81154	8.82436	8.96143	9.13064	9.04266	ATCG00520	Encodes a protein required for photosystem I assembly and stability. In cyanobacteria, loss of function mutation in this gene increases PSII/PSI ratio without any influence on photoautotrophic growth.
245019_at	9.45577	9.27199	9.11963	9.41559	9.10972	9.38445	9.28388	9.18409	8.91536	9.64777	9.5071	9.67904	9.22621	9.06153	9.12176	9.10571	9.32811	9.40144	ATCG00530	hypothetical protein
245020_at	9.41281	9.15185	9.15176	9.30017	9.23051	9.14133	9.13933	9.01632	8.99667	9.58854	9.45683	9.50538	9.16917	9.10549	9.04006	8.96875	9.26187	9.27572	ATCG00540	Encodes cytochrome f apoprotein; involved in photosynthetic electron transport chain; encoded by the chloroplast genome and is transcriptionally repressed by a nuclear gene HCF2.
245021_at	9.56459	9.69637	9.32474	9.51668	9.5943	9.21256	9.22024	9.252	9.65354	9.79766	9.57603	9.54734	9.82714	9.53695	9.57427	9.37522	9.58313	9.5444	ATCG00550	PSII component
245022_at	7.86909	7.94351	7.52098	7.76234	7.76088	7.37304	7.47042	7.34271	7.78194	7.95094	7.91842	7.84802	8.19522	7.78762	7.93537	7.56726	7.89554	7.84346	ATCG00560	PSII L protein
245023_at	9.54594	9.45952	9.41816	9.68135	9.42017	9.10616	9.3091	9.31446	9.73496	9.82674	9.52999	9.65882	9.25785	9.0964	9.32366	9.01984	9.36381	9.55667	ATCG00080	PSII I protein
245024_at	10.0442	9.5486	9.39359	10.1108	9.95823	10.0679	9.89552	9.8364	9.91435	10.2638	10.3503	10.3832	9.59839	8.74368	9.47351	9.87849	10.097	9.93648	ATCG00120	Encodes the ATPase alpha subunit, which is a subunit of ATP synthase and part of the CF1 portion which catalyzes the conversion of ADP to ATP using the proton motive force. This complex is located in the thylakoid membrane of the chloroplast.
245025_at	8.75651	8.19587	8.20435	8.40193	8.10942	8.75311	8.29041	8.22389	8.26757	8.86395	8.94386	9.16759	8.50558	7.974	8.1939	8.10828	8.63052	8.48092	ATCG00130	ATPase F subunit.
245026_at	9.11703	8.82313	8.6851	8.86453	8.54282	9.22265	8.73893	8.66715	8.7093	9.21468	9.23334	9.46528	9.15886	8.90919	8.78791	8.71978	9.11247	8.88709	ATCG00140	ATPase III subunit
245027_at	5.0041	4.88296	4.74771	4.63357	4.62503	4.58968	4.34926	4.69004	4.9176	4.7945	4.73566	4.52239	4.9893	4.93413	4.9943	4.58765	4.63183	4.96407	AT2G26550	HO2 (HEME OXYGENASE 2); heme oxygenase (decyclizing)
245028_at	5.42226	5.03237	5.20949	5.35973	5.28025	4.98161	4.94938	5.12199	5.08342	5.26613	5.18219	5.25368	4.93335	5.04236	5.25293	5.40523	5.09642	5.07132	AT2G26570	unknown protein
245029_at	4.05937	4.10199	3.71547	3.82386	4.0335	3.59064	3.89394	3.60795	3.86777	3.92714	3.8247	3.75195	4.13814	4.24877	4.09846	3.68653	4.10187	3.86297	AT2G26580	YAB5 (YABBY5); transcription factor
245030_at	0.511404	0.276985	0.356332	0.611692	0.481126	0.559743	0.468376	0.30058	0.383954	0.478499	0.522496	0.533927	0.468376	0.480684	0.408907	0.670018	0.334388	0.565641	AT2G26620	glycoside hydrolase family 28 protein / polygalacturonase (pectinase) family protein
245031_at	3.43955	3.3502	3.36985	2.95851	3.26043	3.60705	3.18028	3.50588	3.30302	3.50075	3.42315	3.43956	3.42764	3.84276	3.55817	3.50075	3.36886	3.5616	AT2G26360	binding
245032_at	1.27489	1.29217	1.04063	1.14346	1.34902	1.62668	1.21967	1.11938	1.2089	1.15631	1.02871	1.41398	1.37385	1.61024	1.40571	1.37822	1.12567	1.34636	AT2G26630	transposable element gene
245033_at	2.03054	1.87737	1.86619	1.92659	2.11854	1.87522	2.15016	1.72146	1.66233	1.9207	1.82385	1.93049	1.87737	1.94945	1.78878	2.07796	1.93362	1.92267	AT2G26380	disease resistance protein-related / LRR protein-related
245034_at	1.87621	1.93937	2.23348	2.04611	2.18188	2.27739	2.01698	1.83333	2.0103	1.99717	1.75286	1.95652	1.98858	2.29267	2.14395	2.02637	2.02925	2.0792	AT2G26390	serpin, putative / serine protease inhibitor, putative
245035_at	3.53173	3.36936	3.52751	3.22621	3.15425	3.44267	3.6744	3.69356	3.47854	3.85416	3.70722	3.71574	3.3944	3.50878	3.43823	3.59217	3.37884	3.68992	AT2G26400	ATARD3 (ACIREDUCTONE DIOXYGENASE 3); acireductone dioxygenase [iron(II)-requiring]/ heteroglycan binding / metal ion binding
245036_at	0.503324	0.796368	0.747412	0.992901	0.842135	0.783986	0.868464	0.921676	0.893239	0.690905	0.896021	1.03078	1.03179	0.911316	1.03412	0.908367	0.897593	0.886433	AT2G26410	Iqd4 (IQ-domain 4); calmodulin binding
245037_at	1.19754	1.31651	1.1122	1.1684	1.06701	1.17831	0.92046	0.980872	1.25422	1.20963	1.18924	1.17286	1.23758	1.42296	1.14086	1.2031	0.979936	1.32837	AT2G26420	PIP5K3 (1-PHOSPHATIDYLINOSITOL-4-PHOSPHATE 5-KINASE 3); 1-phosphatidylinositol-4-phosphate 5-kinase
245038_at	4.70648	3.62882	3.01684	4.09294	4.73396	4.06131	2.89488	3.86114	4.54554	5.52698	4.21191	5.10657	3.72212	3.83849	3.87516	3.29675	3.34341	3.08018	AT2G26560	PLA2A (PHOSPHOLIPASE A 2A); lipase/ nutrient reservoir
245039_at	5.15964	4.91307	4.83079	4.97984	5.21219	4.83454	4.42739	4.87775	4.89412	4.4395	4.54653	4.48793	4.789	4.3929	4.78539	4.68541	4.79611	4.23039	AT2G26600	glycosyl hydrolase family 17 protein
245040_at	2.41981	2.30538	2.58362	2.53937	2.26787	2.71501	2.33412	2.50464	2.38521	2.5036	2.51526	2.29912	2.65553	2.7361	2.59881	2.86171	2.37867	3.06716	AT2G26520	unknown protein
245041_at	5.83752	4.88669	4.2169	4.792	5.08659	5.35147	4.90585	4.61296	5.1073	5.11076	4.88408	4.96259	4.60606	4.76674	5.08385	5.06529	5.13837	4.97379	AT2G26530	AR781
245042_at	5.20356	5.00666	5.40877	5.03919	4.96985	5.14379	5.43928	5.17631	5.2706	5.38449	5.32508	5.264	5.2413	5.1499	5.19482	5.28026	5.08312	5.49089	AT2G26540	HEMD; uroporphyrinogen-III synthase
245043_at	5.62905	5.53213	5.60972	5.83433	5.74366	5.77117	6.21615	6.00377	6.03962	6.23047	6.30563	6.426	5.56225	5.36441	5.55214	5.82036	5.78557	5.96791	AT2G26430	RCY1 (ARGININE-RICH CYCLIN 1); cyclin-dependent protein kinase regulator
245044_at	10.5094	10.3123	10.0222	10.084	10.2881	10.1979	9.82405	9.96553	10.4809	10.4767	10.4465	10.4179	10.6122	10.5668	10.6395	10.5474	10.517	10.545	AT2G26500	cytochrome b6f complex subunit (petM), putative
245045_at	6.60181	6.52925	6.71156	6.62879	6.67233	6.68618	6.72791	6.72791	6.63294	6.5787	6.71725	6.75733	6.5447	6.63241	6.73436	6.58866	6.58377	6.71602	AT2G26590	adhesion regulating molecule family
245046_at	6.05403	6.0538	6.13016	6.17217	6.12515	6.2242	6.1194	6.29856	6.10123	6.1791	6.29038	6.19565	6.13245	6.14576	6.1876	5.95141	6.05706	6.13708	AT2G26510	PDE135 (pigment defective embryo 135); transmembrane transporter
245047_at	10.0316	9.45438	9.34337	9.51242	9.52691	9.67677	9.32743	9.34091	9.10317	9.7881	9.71714	9.99262	9.60117	9.32939	9.32722	9.38932	9.84449	9.18272	ATCG00020	Encodes chlorophyll binding protein D1, a part of the photosystem II reaction center core
245048_at	9.81402	9.83452	9.59717	9.873	9.7948	9.79068	9.68672	9.82759	9.83952	10.115	9.88749	9.95275	9.8932	9.95721	9.79098	9.72166	9.83762	9.99438	ATCG00040	Encodes a maturase located in the trnK intron in the chloroplast genome.
245049_at	5.73971	5.4839	5.17602	5.0486	5.24263	5.02345	5.13299	5.25886	5.56942	5.88569	5.84246	5.59988	5.76941	5.81269	5.71846	5.34945	5.34255	5.96175	ATCG00050	Homologous to the bacterial ribosomal protein S16
245050_at	10.6276	10.4657	10.5073	10.7431	10.456	10.2968	10.4622	10.4342	10.797	10.8609	10.7285	10.7218	10.4214	10.1356	10.3025	10.19	10.435	10.5994	ATCG00070	PSII K protein
245051_at	5.79497	5.34541	5.28781	6.04221	6.25594	5.9854	5.93214	5.71636	6.26876	6.52637	6.06799	6.43295	5.35606	5.69343	5.61254	5.90192	6.06716	6.16754	AT2G23320	WRKY15; calmodulin binding / transcription factor
245052_at	4.01814	3.34755	2.52808	3.1061	2.7019	3.24376	3.78289	3.34091	4.10782	5.42457	4.47425	5.21267	3.02175	4.72114	3.30362	3.21318	4.36637	4.32277	AT2G26440	pectinesterase family protein
245053_at	1.40898	1.40741	1.54579	1.39421	1.45978	1.62408	1.49589	1.36603	1.45646	1.55864	1.4073	1.47513	1.49481	1.55016	1.48832	1.6276	1.35608	1.37561	AT2G26450	pectinesterase family protein
245054_at	3.67992	3.74914	3.90228	3.48985	3.69646	3.65109	3.50701	3.69557	3.664	3.59449	3.60837	3.71262	3.50121	3.65073	3.66834	3.35874	3.91844	3.66398	AT2G26460	RED family protein
245055_at	2.81879	2.81073	2.77077	2.77006	2.84742	2.96108	2.36545	2.87442	2.98242	2.78057	2.80086	2.69907	2.89505	2.79725	2.80414	2.83547	3.15273	2.79764	AT2G26470	unknown protein
245056_at	2.5857	2.90039	2.58616	2.42042	2.48918	2.73288	2.34524	2.55391	2.56712	2.21203	2.43414	2.49374	2.59491	2.78284	2.14182	2.0026	2.14677	2.06912	AT2G26480	UGT76D1 (UDP-GLUCOSYL TRANSFERASE 76D1); UDP-glycosyltransferase/ quercetin 7-O-glucosyltransferase/ transferase, transferring glycosyl groups
245057_at	1.07718	1.39811	1.2031	1.21846	0.992009	1.18996	1.38479	1.21985	1.21985	1.27982	1.34178	1.02612	1.3979	1.49008	1.09983	1.22804	1.24091	1.26118	AT2G26490	transducin family protein / WD-40 repeat family protein
245058_at	1.32567	1.40654	1.58924	1.44603	1.50084	1.4028	1.24748	1.45646	1.34675	1.23991	1.29285	1.10536	1.20805	1.64905	1.01445	1.57132	1.21365	1.16001	AT2G39790	mitochondrial glycoprotein family protein / MAM33 family protein
245059_at	5.74561	5.46989	5.58286	5.59977	5.56818	5.61152	5.69428	5.57563	5.61671	5.71874	5.57047	5.60726	5.26875	5.46723	5.48979	5.57416	5.60476	5.50253	AT2G39720	RHC2A; protein binding / zinc ion binding
245060_at	8.66959	8.61627	8.32545	8.41647	8.44166	8.46004	8.46417	8.39499	8.4235	8.46948	8.47045	8.42643	8.54812	8.53294	8.63371	8.64005	8.68665	8.45475	AT2G39770	CYT1 (CYTOKINESIS DEFECTIVE 1); mannose-1-phosphate guanylyltransferase/ nucleotidyltransferase
245061_at	11.8753	11.7986	11.7479	11.7171	11.8227	11.7155	11.6715	11.6746	11.7485	11.6675	11.6016	11.6388	11.7876	11.7004	11.7268	11.6544	11.7321	11.7057	AT2G39730	RCA (RUBISCO ACTIVASE); ADP binding / ATP binding / enzyme regulator/ ribulose-1,5-bisphosphate carboxylase/oxygenase activator
245062_at	5.46048	5.53421	5.50367	5.44765	5.56032	5.47675	5.43393	5.41953	5.5886	5.48168	5.51784	5.50189	5.47026	5.39366	5.6475	5.57818	5.58524	5.51386	AT2G39760	BPM3; protein binding
245063_at	5.70884	5.76271	5.76083	5.70968	5.64848	5.69477	5.45112	5.53187	5.35127	5.12237	5.35195	5.20894	5.67777	5.90735	5.7009	5.59328	5.57471	5.73541	AT2G39795	mitochondrial glycoprotein family protein / MAM33 family protein
245064_at	3.1748	3.14675	3.21189	3.34144	3.37012	3.09469	3.38741	3.5601	3.25557	3.32452	3.33664	3.43794	3.1443	3.15875	3.17616	3.19545	2.92875	3.12562	AT2G39725	complex 1 family protein / LVR family protein
245065_at	5.60768	5.80002	5.76961	5.91162	5.73692	5.92767	6.24207	6.09159	6.13537	5.99179	5.89455	5.93363	5.81213	5.82411	5.80257	5.78356	5.9509	5.8334	AT2G39750	dehydration-responsive family protein
245066_at	5.84848	5.66337	5.70098	5.60178	5.7884	5.56596	5.55141	5.60782	5.4781	5.4693	5.53983	5.3567	5.83798	5.71985	5.80188	5.75617	5.79803	5.68074	AT2G39840	TOPP4; protein serine/threonine phosphatase
245067_at	7.25537	7.16971	7.09916	7.24218	7.21058	7.02561	7.08547	7.08059	7.18514	7.25102	7.17642	7.20328	7.19791	7.18329	7.27736	7.02702	7.16082	7.25031	AT2G39780	RNS2 (RIBONUCLEASE 2); RNA binding / endoribonuclease/ ribonuclease T2
245068_at	1.30092	1.07869	1.05709	1.25361	1.05074	1.22954	1.07549	1.05461	1.1555	1.03263	1.00628	0.966043	1.05568	1.05461	0.888065	1.19974	1.21123	1.00146	AT2G23260	UGT84B1 (UDP-glucosyl transferase 84B1); UDP-glycosyltransferase/ abscisic acid glucosyltransferase/ indole-3-acetate beta-glucosyltransferase/ quercetin 7-O-glucosyltransferase/ transferase, transferring glycosyl groups
245069_at	1.26064	1.15023	1.20713	1.1845	1.23404	1.28346	1.27731	0.973954	1.09391	1.15005	1.05598	0.898119	1.01773	1.11918	1.01445	1.2031	1.09826	1.19333	AT2G23250	UGT84B2 (UDP-glucosyl transferase 84B2); UDP-glycosyltransferase/ abscisic acid glucosyltransferase/ transferase, transferring glycosyl groups
245070_at	1.40539	1.79839	1.7701	1.55149	1.40539	1.53259	1.70617	1.55902	1.58217	1.53468	1.57867	1.5047	1.68061	1.77769	1.47399	1.62025	1.53468	1.66015	AT2G23240	plant EC metallothionein-like family 15 protein
245071_at	1.2468	1.42747	1.31034	1.0746	1.37805	1.45646	1.24847	1.37883	1.20318	1.34107	1.34178	1.19891	1.22119	1.2031	1.30573	1.34144	1.53283	1.39404	AT2G23230	terpene synthase/cyclase family protein
245072_s_at	1.05887	1.16723	1.11838	1.2659	1.13172	0.956674	1.07117	1.21696	1.25001	0.947783	1.06999	1.34901	1.04643	1.2031	0.844215	1.00783	1.09746	0.919317	AT2G23220;AT2G23190	[AT2G23220, CYP81D6; electron carrier/ heme binding / iron ion binding / monooxygenase/ oxygen binding];[AT2G23190, CYP81D7; electron carrier/ heme binding / iron ion binding / monooxygenase/ oxygen binding]
245073_at	1.15474	0.952031	1.01906	0.997489	1.0286	1.18996	0.98993	1.07577	0.821164	1.03807	0.954341	0.986084	0.924492	1.00117	0.982379	1.14875	0.937761	1.17103	AT2G23210	UDP-glycosyltransferase/ transferase, transferring glycosyl groups
245074_at	3.44566	3.0769	2.8629	2.62308	3.07426	2.64495	3.17702	3.16821	2.97874	3.71799	3.53444	3.59211	3.03339	3.2307	3.4333	3.02881	3.2808	3.14739	AT2G23200	protein kinase family protein
245075_at	4.81727	4.28839	4.38763	3.82548	3.7111	3.48875	3.41718	3.81	3.76892	3.38761	3.00228	3.36338	4.1728	3.87474	4.10112	4.08746	4.14194	3.68994	AT2G23180	CYP96A1; electron carrier/ heme binding / iron ion binding / monooxygenase/ oxygen binding
245076_at	4.80586	4.85289	5.315	5.19938	4.71566	5.34473	6.34194	5.63486	5.22056	5.44821	5.6117	5.37308	4.57278	4.68405	4.4578	4.75373	5.0373	5.33218	AT2G23170	GH3.3; indole-3-acetic acid amido synthetase
245077_at	1.60555	1.66119	1.46317	1.43688	1.73642	1.70639	1.67243	1.68436	1.46017	1.60158	1.60116	1.55237	1.54068	1.73786	1.51808	1.70941	1.62201	1.50277	AT2G23160	FUNCTIONS IN: molecular_function unknown; INVOLVED IN: biological_process unknown; LOCATED IN: chloroplast; CONTAINS InterPro DOMAIN/s: Cyclin-like F-box (InterPro:IPR001810), F-box associated type 3 (InterPro:IPR013187), F-box associated type 1 (InterPro
245078_at	5.55555	5.2659	5.73664	5.14762	5.33943	5.06149	5.35432	5.24846	4.93042	5.78943	5.53355	5.77216	5.37244	5.20646	5.49935	5.57555	5.42979	5.05738	AT2G23340	AP2 domain-containing transcription factor, putative
245079_at	2.77006	2.60548	2.28266	3.08604	2.83827	2.79609	3.54628	3.21989	3.52932	3.58572	2.9265	3.28659	2.3579	2.47407	2.70455	2.9831	3.08395	2.97414	AT2G23330	transposable element gene
245080_at	3.20576	3.17796	3.26993	3.7733	3.02205	3.38571	2.86477	3.25189	3.17622	3.34229	3.61515	3.44206	3.19914	3.46841	3.20801	3.33082	3.24834	3.31977	AT2G23300	leucine-rich repeat transmembrane protein kinase, putative
245081_at	1.08995	1.14938	1.2031	1.46912	1.73642	1.52412	1.67243	1.20572	1.32138	1.64477	1.43411	1.44757	1.46923	1.2872	1.56593	1.52038	1.71071	1.36989	no_match	no_match
245082_at	2.68295	2.54867	2.34113	2.9421	2.88534	2.48839	2.52708	2.76865	2.76046	2.41299	2.47426	2.27643	2.79389	2.86233	2.42338	2.40929	2.40564	2.71158	AT2G23270	unknown protein
245083_at	5.22272	5.27618	5.21182	5.46259	5.28582	5.37732	5.78866	5.57866	5.64553	5.63041	5.79725	5.91041	5.42343	5.25557	5.29999	5.36957	5.56173	5.58746	AT2G23310	ATRER1C1
245084_at	3.51404	3.28432	2.63539	5.46627	5.49045	5.56524	4.78576	4.24232	4.55458	4.90609	4.77015	4.98117	3.59796	4.11984	3.74616	4.54159	5.29129	4.50611	AT2G23290	AtMYB70 (myb domain protein 70); DNA binding / transcription factor
245085_at	7.57453	7.841	7.9824	7.77601	7.78474	7.96964	7.63417	7.83393	7.43793	7.53234	7.78028	7.58438	7.90313	8.07011	7.85519	7.88931	7.93542	7.96178	AT2G23350	PAB4 (POLY(A) BINDING PROTEIN 4); RNA binding / translation initiation factor
245086_at	1.30576	1.21521	1.30948	1.05665	1.28113	1.18996	1.1678	1.23675	1.183	1.19797	1.17674	1.10346	1.09472	1.20328	1.11604	1.28596	1.00904	1.16496	AT2G39820	eukaryotic translation initiation factor 6, putative / eIF-6, putative
245087_at	3.24834	3.47168	3.63114	3.23513	3.05102	3.04869	3.3008	2.85537	2.99301	3.05331	3.32755	3.22338	3.16119	3.5054	3.15	2.9658	2.92703	3.06415	AT2G39830	DAR2 (DA1-RELATED PROTEIN 2); zinc ion binding
245088_at	4.51855	4.34732	3.91129	3.69797	4.00528	3.81391	3.58223	3.5129	3.44412	3.55393	3.72927	3.90878	4.72871	4.06594	4.3374	4.54648	4.37261	3.9324	AT2G39850	identical protein binding / serine-type endopeptidase
245089_at	4.40844	4.69664	4.84598	4.49511	4.90466	4.8171	4.29777	4.63992	4.22129	3.97511	3.96024	4.1048	4.60606	4.44729	4.76097	4.09016	4.32971	4.04916	AT2G45290	transketolase, putative
245090_at	6.32504	6.37305	5.98813	5.69491	5.54476	5.8041	5.48399	5.69591	5.4853	5.20529	5.31031	5.1664	5.83143	5.60777	5.97361	5.69165	4.8547	5.00655	AT2G40900	nodulin MtN21 family protein
245091_at	1.05211	1.40741	1.09833	1.03611	1.45055	1.28531	1.27705	1.18637	1.01082	1.52851	1.22251	1.27752	1.22029	1.27738	1.11773	1.50761	1.24091	1.2031	AT2G40910	F-box protein-related
245092_at	4.88135	4.77483	4.90156	4.86168	5.10945	4.75018	4.99847	4.88786	4.81834	4.75095	4.82065	4.90274	4.71804	4.7669	4.69072	4.89869	4.84492	4.61074	AT2G40950	BZIP17; DNA binding / transcription activator/ transcription factor
245093_at	3.49899	3.63577	4.06175	4.03564	3.70144	4.20652	4.2652	4.25315	4.2205	4.43272	4.32152	4.30135	3.82291	3.71612	3.65073	4.20962	3.86818	4.47164	AT2G40815	FUNCTIONS IN: molecular_function unknown; INVOLVED IN: biological_process unknown; LOCATED IN: cellular_component unknown; CONTAINS InterPro DOMAIN/s: C2 calcium-dependent membrane targeting (InterPro:IPR000008).
245094_at	6.24453	6.33865	6.52771	6.20489	6.11412	6.30628	6.12348	6.32709	6.26154	6.09822	6.10848	6.04763	6.17993	6.1907	6.12691	6.45022	6.37347	6.22315	AT2G40840	DPE2 (DISPROPORTIONATING ENZYME 2); 4-alpha-glucanotransferase/ heteroglycan binding
245095_at	2.39771	2.37765	2.56572	2.738	2.72222	2.89552	3.05488	2.78957	2.89079	3.24279	3.15065	3.05721	2.60216	2.44143	2.71379	2.89264	3.2806	3.02102	AT2G40860	protein kinase family protein / protein phosphatase 2C ( PP2C) family protein
245096_at	8.22177	8.16027	7.95088	8.21438	8.06925	8.11962	8.17968	8.35079	8.49149	8.34061	8.23352	8.25538	8.26522	8.16022	8.24932	8.20962	8.49588	8.30479	AT2G40880	ATCYSA (CYSTATIN A); cysteine-type endopeptidase inhibitor
245097_at	5.14678	5.07145	5.08709	4.96873	5.03854	5.07758	4.84385	5.03241	5.17533	5.24882	5.10412	5.15576	5.03131	5.06479	5.04188	5.11103	4.93881	4.98342	AT2G40935	unknown protein
245098_at	5.21148	5.0898	5.25406	5.61356	5.11372	5.47509	6.25367	5.98904	6.14796	6.68903	6.54339	6.64372	5.34245	5.56039	5.44344	5.6882	5.92727	5.96635	AT2G40940	ERS1 (ETHYLENE RESPONSE SENSOR 1); ethylene binding / protein histidine kinase/ receptor
245099_at	5.77834	5.56988	5.61244	5.32286	5.49037	5.18715	5.40411	5.16238	5.27103	5.32905	5.27837	5.5547	5.35854	5.16511	5.5027	5.58653	5.15323	5.32219	AT2G40830	RHC1A; protein binding / zinc ion binding
245100_at	5.02108	4.92591	4.95561	5.13821	5.2923	5.12108	5.04373	5.15164	5.26161	5.00531	5.01858	4.97806	4.9863	4.93624	5.05312	5.12964	5.00148	5.15251	AT2G40930	UBP5 (UBIQUITIN-SPECIFIC PROTEASE 5); ubiquitin-specific protease
245101_at	7.79123	7.64652	7.80075	7.28403	7.62365	7.35367	6.8651	7.14615	7.28716	6.86036	6.71806	6.67708	7.55146	7.38245	7.68633	7.10049	7.01388	7.0258	AT2G40890	CYP98A3 (cytochrome P450, family 98, subfamily A, polypeptide 3); monooxygenase/ p-coumarate 3-hydroxylase
245102_at	0.734428	0.753948	0.672585	0.772158	0.672585	0.66375	0.679513	0.646129	0.686817	0.55707	0.594472	0.925799	0.692249	0.655577	0.481814	0.738554	0.695713	0.695713	AT2G41580	transposable element gene
245103_at	0.820676	0.90454	0.879915	1.00667	1.11578	1.04265	1.11748	0.706106	0.812486	0.999813	0.879915	0.792862	1.02376	0.71406	0.793827	1.03806	0.892864	1.08297	AT2G41590	unknown protein
245104_at	5.29132	5.40064	5.44253	5.19965	5.17346	5.16714	5.45623	5.36528	5.31915	5.3445	5.36537	5.38609	5.32626	5.49309	5.43108	5.32082	5.40408	5.4843	AT2G41600	FUNCTIONS IN: molecular_function unknown; INVOLVED IN: biological_process unknown; LOCATED IN: mitochondrial matrix; EXPRESSED IN: 21 plant structures; EXPRESSED DURING: 13 growth stages; CONTAINS InterPro DOMAIN/s: Mitochondrial glycoprotein (InterPro:IP
245105_at	2.2936	2.10947	2.41502	2.31337	2.44009	2.27672	2.31716	2.42581	2.26914	2.3904	2.35211	2.20537	2.34269	2.46262	2.54233	2.2203	2.19993	2.13711	AT2G41610	unknown protein
245106_at	5.81311	6.02496	5.96045	5.80487	5.79212	5.65064	5.39872	5.68236	5.44967	5.24327	5.50821	5.33304	5.83285	6.17263	6.06227	5.45752	5.69978	5.77538	AT2G41650	unknown protein
245107_at	1.96851	1.53595	1.65133	1.7793	1.78924	1.86714	1.43578	1.54563	1.49927	1.45325	1.54202	1.29876	1.55078	1.51722	1.575	1.40334	1.54088	1.47283	AT2G41690	AT-HSFB3; DNA binding / transcription factor
245108_at	1.29036	1.5866	1.63504	1.56225	1.42376	1.50273	1.471	1.45646	1.31589	1.45842	1.66839	1.59221	1.6548	1.64084	1.71911	1.59488	1.68687	1.51531	AT2G41510	CKX1 (CYTOKININ OXIDASE/DEHYDROGENASE 1); cytokinin dehydrogenase
245109_at	4.18455	4.19483	4.03118	4.06322	3.98301	3.84367	3.87079	3.88661	3.95534	3.7879	3.91282	3.4543	4.17627	4.05367	3.97993	3.97285	4.12581	3.91882	AT2G41520	DNAJ heat shock N-terminal domain-containing protein
245110_at	2.46396	2.41987	2.62609	2.92007	3.02472	2.91664	3.44125	3.2709	3.28455	3.36305	3.45483	3.39168	2.68902	2.92518	2.71124	2.78784	3.12807	3.51462	AT2G41550	transcription termination factor
245111_at	1.22562	1.25639	1.31828	1.38059	1.22098	1.06294	1.19857	1.28584	1.22067	1.06741	1.30271	1.19844	1.21909	1.25687	1.15298	1.15982	1.24472	1.25687	AT2G41570	transposable element gene
245112_at	5.72802	5.85256	5.70512	5.95964	5.49299	5.74206	5.72043	5.91157	5.75975	5.58044	5.70351	5.5641	5.7327	5.79954	5.68769	5.70686	5.48853	5.68333	AT2G41540	GPDHC1; NAD or NADH binding / glycerol-3-phosphate dehydrogenase (NAD+)
245113_at	4.09071	4.60065	4.54424	4.08123	4.0307	4.24759	3.94195	4.04769	3.69843	3.49103	3.68836	3.51757	4.00596	4.19121	3.92675	3.59122	3.30694	3.50171	AT2G41660	MIZ1 (mizu-kussei 1)
245114_at	5.88006	5.91426	5.87707	6.10102	6.12458	6.26945	6.26893	6.06963	6.18748	6.23663	6.3509	6.3346	5.75132	5.86222	5.86065	6.20288	6.08891	6.18603	AT2G41630	TFIIB (TRANSCRIPTION FACTOR II B); RNA polymerase II transcription factor/ protein binding / transcription regulator/ translation initiation factor/ zinc ion binding
245115_at	7.28489	7.44848	7.47486	7.50103	7.31478	7.53553	7.41282	7.47153	7.43605	7.58819	7.71227	7.56929	7.47066	7.50252	7.48007	7.60789	7.43114	7.63098	AT2G41530	SFGH (S-FORMYLGLUTATHIONE HYDROLASE); S-formylglutathione hydrolase/ hydrolase, acting on ester bonds
245116_at	5.61557	5.72118	5.74441	5.87046	5.84028	5.87504	5.91505	5.95657	5.97113	5.74756	5.79818	5.79446	5.5698	5.71362	5.73643	5.82093	5.88737	5.86929	AT2G41620	nucleoporin interacting component family protein
245117_at	5.9493	5.89595	5.60295	6.51151	6.27575	6.38827	6.63847	6.3107	6.6966	6.83483	6.60529	6.59111	6.08978	6.25328	6.23375	6.42463	6.46533	6.61052	AT2G41560	ACA4 (AUTO-INHIBITED CA(2+)-ATPASE, ISOFORM 4); calcium-transporting ATPase/ calmodulin binding
245118_at	7.89416	7.68253	7.86249	7.49886	7.65304	7.58276	7.58645	7.47405	7.63676	7.59528	7.40556	7.42284	7.78167	7.79496	7.80641	7.65091	7.73038	7.91553	AT2G41680	NTRC (NADPH-DEPENDENT THIOREDOXIN REDUCTASE C); thioredoxin-disulfide reductase
245119_at	3.64787	2.88267	3.11116	4.85076	5.62088	6.05859	4.21709	3.75717	4.64467	3.39306	3.36624	4.02607	2.88112	2.53536	3.34239	3.99325	4.5478	3.08838	AT2G41640	transferase, transferring glycosyl groups
245120_at	5.06381	5.22831	5.40856	5.37844	5.24992	5.31276	5.54565	5.32341	5.22533	5.36392	5.45471	5.24168	5.02756	5.2767	5.26558	5.55541	5.37901	5.48086	AT2G39810	HOS1; ubiquitin-protein ligase
245121_at	10.1867	10.323	10.3523	10.3818	10.372	10.2983	10.0166	10.2629	10.1269	10.2578	10.3922	10.2885	10.2899	10.5045	10.1589	10.2462	10.2826	10.4007	AT2G47610	60S ribosomal protein L7A (RPL7aA)
245122_at	5.37025	5.30191	5.31098	5.52398	5.73301	5.58741	5.67257	5.56101	5.59691	5.57837	5.74956	5.68666	5.33465	5.48816	5.36599	5.49677	5.54076	5.54814	AT2G47420	dimethyladenosine transferase, putative
245123_at	8.80617	8.6797	8.40461	8.72611	8.60185	8.75701	8.88182	8.87809	8.83019	8.99226	8.99538	9.04328	8.63007	8.59651	8.65134	9.07305	9.07095	8.97271	AT2G47450	CAO (CHAOS); chromatin binding
245124_at	7.12714	7.38634	7.40484	7.51187	7.51355	7.47808	7.33805	7.50885	7.49962	7.40468	7.46901	7.42818	7.42707	7.52446	7.13973	7.46638	7.42044	7.58086	AT2G47580	U1A (SPLICEOSOMAL PROTEIN U1A); RNA binding / nucleic acid binding / nucleotide binding
245125_at	0.913815	0.909971	0.869288	0.824659	0.910165	1.13503	0.753305	0.879444	0.931047	0.877933	0.933814	0.882138	0.915106	1.05262	0.825563	0.974206	0.804779	0.747299	AT2G47430	CKI1 (CYTOKININ-INDEPENDENT 1); protein histidine kinase/ two-component response regulator
245126_at	3.42867	3.7961	3.99728	2.51186	2.40733	2.68129	2.4108	2.42328	2.16416	2.15864	2.30604	2.19318	3.30735	3.17181	3.26194	2.54131	2.21013	2.63267	AT2G47460	MYB12 (MYB DOMAIN PROTEIN 12); DNA binding / transcription activator/ transcription factor
245127_at	6.51511	6.03422	5.87063	6.18162	6.06916	5.64777	5.46628	6.15052	6.4456	6.04297	6.1869	6.32755	6.36007	6.04874	6.09213	6.41312	6.41689	5.9177	AT2G47600	ATMHX (ARABIDOPSIS THALIANA MAGNESIUM/PROTON EXCHANGER); calcium:sodium antiporter/ cation:cation antiporter
245128_at	0.830262	0.670192	0.623386	0.7048	0.888477	0.661268	0.655761	0.545655	0.708971	0.931635	0.726625	0.557428	0.672504	0.523851	0.768203	0.908367	0.684294	0.682627	AT2G45380	FUNCTIONS IN: molecular_function unknown; INVOLVED IN: biological_process unknown; LOCATED IN: cellular_component unknown; EXPRESSED IN: inflorescence meristem, flower, cultured cell; EXPRESSED DURING: petal differentiation and expansion stage; BEST Arabi
245129_at	1.73969	1.56518	1.44136	1.59092	1.32258	1.35006	1.56518	1.55398	1.5776	1.47881	1.67151	1.64323	1.72214	1.44002	1.63214	1.70686	1.60377	1.54742	AT2G45350	CRR4 (CHLORORESPIRATORY REDUCTION 4)
245130_at	5.74629	5.82807	5.66862	5.51838	5.42986	5.34753	5.48586	5.68138	5.4324	5.5055	5.6615	5.69105	5.75824	5.71572	5.68307	5.45994	5.58223	5.58478	AT2G45340	leucine-rich repeat transmembrane protein kinase, putative
245131_s_at	5.49962	5.45991	5.41597	5.71838	5.6748	5.53124	5.85316	5.82843	5.82477	6.07512	6.14617	6.08187	5.55926	5.52576	5.61883	5.5506	5.36392	5.71462	AT2G45330;AT5G23600	[AT2G45330, emb1067 (embryo defective 1067); tRNA 2'-phosphotransferase/ transferase, transferring phosphorus-containing groups];[AT5G23600, tRNA 2'phosphotransferase, putative]
245132_at	3.90572	3.9959	4.05738	4.05184	4.05493	4.0205	4.25578	4.11136	4.11257	4.35559	4.12922	4.18987	4.09897	4.05796	4.0084	4.04477	4.06361	4.14555	AT2G45320	unknown protein
245133_at	3.14237	3.35554	3.40375	3.22837	3.1006	3.61245	3.36618	3.30232	2.84082	2.99261	3.268	3.02507	3.32637	3.29886	3.28769	3.18877	3.50271	3.09813	AT2G45310	GAE4 (UDP-D-GLUCURONATE 4-EPIMERASE 4); binding / catalytic/ coenzyme binding / racemase and epimerase, acting on carbohydrates and derivatives
245134_s_at	5.49432	5.34187	5.22324	5.66069	5.7029	5.40328	5.70054	5.60204	5.97351	5.79849	5.98745	5.86342	5.41779	5.28574	5.57278	5.5918	5.50269	5.76411	AT4G38280;AT2G45250	[AT4G38280, unknown protein];[AT2G45250, unknown protein]
245135_at	1.64094	1.47858	1.61186	1.56578	1.98796	1.55577	1.65808	1.64033	1.52198	1.70569	1.48806	1.58639	1.74388	1.68404	1.67841	1.87042	1.66356	1.78376	AT2G45230	transposable element gene
245136_at	5.14824	4.44258	3.89354	5.35416	5.10673	4.87156	5.1667	5.01582	5.64573	5.5069	5.32863	5.79458	4.46973	4.58884	4.64812	4.72145	4.64607	4.39904	AT2G45210	auxin-responsive protein-related
245137_at	3.38529	3.49233	3.51368	3.45109	3.50491	3.67705	3.57267	3.8247	3.59018	3.59931	3.56748	3.64042	3.51836	3.58528	3.51771	3.82888	3.71306	3.61016	AT2G45460	forkhead-associated domain-containing protein / FHA domain-containing protein
245138_at	5.48939	5.68504	5.74026	5.7393	5.56655	5.8828	6.09495	5.95296	5.88822	5.8038	5.94918	5.8241	5.95448	5.97506	5.76497	6.03277	5.83792	6.07381	AT2G45190	AFO (ABNORMAL FLORAL ORGANS); protein binding / transcription factor/ transcription regulator
245139_at	4.33853	5.12528	4.9138	5.22688	4.91603	5.35758	5.01419	5.12073	4.81204	5.32506	5.67582	5.53679	4.97128	5.00979	4.92445	4.86933	5.04263	5.23894	AT2G45430	DNA-binding protein-related
245140_at	1.48782	1.48782	1.37835	1.67444	1.74971	1.36034	1.39977	1.82482	1.81376	1.41309	1.34446	1.39673	1.45646	1.3889	1.3922	1.52331	1.26141	1.45646	AT2G45420	LBD18 (LOB DOMAIN-CONTAINING PROTEIN 18)
245141_at	5.43974	5.82429	5.52892	5.98423	5.54024	6.08738	5.93803	5.87266	5.6404	5.60283	5.57718	5.62311	5.6074	5.57286	5.47263	5.75276	6.10335	5.95317	AT2G45400	BEN1; binding / catalytic/ coenzyme binding / oxidoreductase, acting on CH-OH group of donors
245142_at	5.51248	5.45369	5.59925	5.45188	5.23007	5.49824	5.37169	5.46435	5.51883	5.48929	5.40737	5.37998	5.46936	5.58997	5.49389	5.61513	5.66862	5.65229	AT2G45270	glycoprotease M22 family protein
245143_at	3.06196	3.50955	3.16975	3.16975	3.18533	3.25778	3.28776	3.2081	3.02866	3.52077	3.40427	3.50712	3.4934	3.611	3.47035	3.68878	3.46355	3.45754	AT2G45450	ZPR1 (LITTLE ZIPPER 1); protein binding
245144_at	6.0223	6.05086	6.0603	6.29465	6.37864	6.07049	6.10848	6.17142	6.08796	6.06892	6.1238	6.12673	6.11879	6.06287	6.15585	6.03277	6.19592	6.16777	AT2G45240	MAP1A (METHIONINE AMINOPEPTIDASE 1A); aminopeptidase/ metalloexopeptidase
245145_at	6.95536	7.00526	6.93194	6.69942	6.95626	6.56416	6.13279	6.35786	6.33872	6.12446	6.28028	6.04443	6.88231	6.8273	6.90225	6.57864	6.72441	6.55467	AT2G45440	DHDPS2 (DIHYDRODIPICOLINATE SYNTHASE); catalytic/ dihydrodipicolinate synthase/ lyase
245146_at	5.27702	5.49967	5.45788	5.67143	5.54636	5.79415	5.87808	5.97732	5.82835	5.93957	5.94376	6.08978	5.63849	5.53616	5.53775	5.76448	5.83254	5.86008	AT2G45200	GOS12 (GOLGI SNARE 12); SNARE binding
245147_at	3.97771	3.78694	3.91191	3.9375	4.01874	3.75969	3.37129	3.89291	3.47602	3.34106	3.42609	3.10181	3.86563	3.94745	3.82134	3.65633	3.64803	3.7087	AT2G45280	ATRAD51C; ATP binding / damaged DNA binding / protein binding / recombinase/ single-stranded DNA binding
245148_at	5.21133	4.40084	3.82639	4.04465	3.62123	4.20273	4.27891	4.16565	4.37462	6.44607	4.6638	6.00972	3.71766	3.87614	4.57103	3.35519	3.81917	3.73817	AT2G45220	pectinesterase family protein
245149_at	5.28473	5.09115	5.21525	5.49907	5.2608	5.32148	5.00182	5.28854	5.18566	5.25129	5.36981	5.30671	5.11037	5.10706	4.93609	5.11835	5.30796	5.3335	AT2G47620	ATSWI3A (SWITCH/SUCROSE NONFERMENTING 3A); DNA binding
245150_at	7.93831	8.06529	8.35395	7.89453	7.83825	8.1104	7.95229	7.94879	7.88232	7.98486	8.08799	7.86619	8.01655	8.17923	7.72767	8.17737	7.96099	8.25276	AT2G47590	PHR2 (photolyase/blue-light receptor 2); DNA photolyase
245151_at	1.54853	1.69022	1.35505	1.64901	1.95266	1.75453	1.77673	1.29023	1.64793	2.76661	1.93785	2.04027	1.75453	2.01102	1.48832	1.72146	1.97463	1.75453	AT2G47550	pectinesterase family protein
245152_at	7.0707	6.97101	6.62454	5.83382	6.04145	5.92809	5.32845	5.9887	5.911	5.32905	5.32313	5.23697	6.34504	6.54898	6.5371	5.94565	5.87432	5.60773	AT2G47490	mitochondrial substrate carrier family protein
245153_at	0.538898	0.606214	0.495957	0.389956	0.516701	0.576014	0.529523	0.490061	0.583223	0.670784	0.535011	0.370306	0.529523	0.646583	0.546598	0.472531	0.410285	0.73214	AT5G12450	FUNCTIONS IN: molecular_function unknown; INVOLVED IN: biological_process unknown; LOCATED IN: cellular_component unknown; EXPRESSED IN: sperm cell; CONTAINS InterPro DOMAIN/s: FBD-like (InterPro:IPR006566); BEST Arabidopsis thaliana protein match is: syn
245154_at	1.07206	1.31037	1.30886	1.20727	1.17639	1.25876	1.54366	1.24758	1.28833	1.07397	1.14621	1.247	1.11529	1.44139	1.0453	1.14665	1.16044	1.25267	AT5G12460	FUNCTIONS IN: molecular_function unknown; INVOLVED IN: biological_process unknown; LOCATED IN: chloroplast; CONTAINS InterPro DOMAIN/s: Protein of unknown function DUF604 (InterPro:IPR006740); BEST Arabidopsis thaliana protein match is: fringe-related pro
245155_at	8.14849	8.28507	8.17526	7.88778	7.90745	7.97916	7.76067	7.85755	7.73418	8.07389	7.98783	7.94709	8.18744	8.37647	8.1944	8.11522	8.22166	8.20005	AT5G12470	unknown protein
245156_at	4.21795	3.93953	3.84256	3.88708	3.81579	3.88955	3.70057	4.18924	4.12216	4.04968	3.96925	4.37602	3.7239	4.00677	3.90053	3.65262	3.97369	4.04158	AT5G12480	CPK7 (calmodulin-domain protein kinase 7); ATP binding / calcium ion binding / calmodulin-dependent protein kinase/ kinase/ protein kinase/ protein serine/threonine kinase/ protein tyrosine kinase
245157_at	1.41054	1.51967	1.36735	1.27629	1.38834	1.36508	1.53011	1.30739	1.43931	1.578	1.34578	1.33043	1.39328	1.36675	1.33876	1.34171	1.43821	1.40129	AT2G33160	glycoside hydrolase family 28 protein / polygalacturonase (pectinase) family protein
245158_at	1.62552	1.6211	1.39479	1.73197	1.57889	1.59364	1.70299	1.67765	1.72284	2.17812	1.64866	2.26517	1.50074	1.4967	1.53361	1.55295	1.44804	1.45421	AT2G33130	RALFL18 (ralf-like 18); signal transducer
245159_at	0.958382	1.11541	0.732991	0.91204	0.887227	0.912955	0.951644	0.873599	0.851143	0.889353	0.933814	1.16409	1.21571	0.91204	0.934496	0.908367	0.69964	0.878689	AT2G33100	ATCSLD1; cellulose synthase/ transferase, transferring glycosyl groups
245160_at	0.946615	0.860996	0.841222	0.848814	0.988524	0.912955	0.815463	0.859707	0.754323	0.859707	0.834749	0.897519	0.884591	0.837385	0.792324	0.908367	0.853318	1.05056	AT2G33080	AtRLP28 (Receptor Like Protein 28); protein binding
245161_at	3.84717	3.98044	3.94801	4.15053	4.09554	3.99727	3.98309	3.9287	3.97719	3.97418	4.13063	3.73453	4.09977	4.0962	3.83416	3.97407	3.86252	4.15509	AT2G33070	NSP2 (NITRILE SPECIFIER PROTEIN 2)
245162_at	1.45437	1.35112	1.58082	1.32366	1.6285	1.56179	1.24002	1.40182	1.27242	1.40182	1.33243	1.4416	1.56806	1.44215	1.4539	1.32996	1.33681	1.3629	AT2G33240	XID; motor/ protein binding
245163_at	2.27241	2.13745	1.97624	2.01232	2.14809	2.03902	2.25204	1.75529	2.09636	2.14084	2.01232	1.9573	2.16991	2.20614	2.01548	2.22105	2.09581	2.04979	AT2G33230	flavin-containing monooxygenase, putative / FMO, putative
245164_at	6.83869	7.35916	7.42779	7.35423	7.20378	7.45292	7.0861	7.35371	6.85567	6.88834	7.03292	6.82397	7.30695	7.57203	7.33106	7.15018	7.33898	7.40277	AT2G33210	HSP60-2 (HEAT SHOCK PROTEIN 60-2); ATP binding
245165_at	6.36986	6.32535	6.49591	5.90588	5.83158	5.93167	5.52332	5.85672	5.88906	5.39187	5.54426	5.14923	6.39728	6.40537	6.50668	5.91968	5.81711	6.18313	AT2G33180	unknown protein
245166_at	4.26613	4.30583	4.25437	4.2142	4.08264	4.03199	4.31395	4.33217	4.54885	4.6345	4.45285	4.52195	4.26766	4.16164	4.33402	4.18341	4.25798	4.43864	AT2G33170	leucine-rich repeat transmembrane protein kinase, putative
245167_s_at	6.18184	6.10001	5.97226	6.1461	6.16052	6.11748	6.1971	6.20953	6.56229	6.43256	6.14443	6.30232	6.03387	6.09307	6.07581	6.06606	6.40931	6.21102	AT2G33120;AT2G33110	[AT2G33120, SAR1 (SYNAPTOBREVIN-RELATED PROTEIN 1)];[AT2G33110, ATVAMP723 (VESICLE-ASSOCIATED MEMBRANE PROTEIN 723)]
245168_at	7.70171	7.67244	7.60688	7.88137	7.69184	7.80618	7.92662	7.89503	8.24915	7.93996	7.89907	8.05298	7.43611	7.47599	7.58193	7.65446	7.59989	7.58415	AT2G33150	PKT3 (PEROXISOMAL 3-KETOACYL-COA THIOLASE 3); acetyl-CoA C-acyltransferase
245169_at	6.85118	6.88887	6.96209	6.78885	6.82863	6.83803	6.95698	6.83506	6.87022	6.85861	6.92619	6.88149	6.9017	6.96454	6.86607	6.77036	6.85335	6.99573	AT2G33220	FUNCTIONS IN: molecular_function unknown; INVOLVED IN: photorespiration; LOCATED IN: mitochondrion, mitochondrial membrane, plastid, respiratory chain complex I; EXPRESSED IN: 25 plant structures; EXPRESSED DURING: 15 growth stages; CONTAINS InterPro DOMA
245170_at	1.42572	1.53736	1.4346	1.53543	1.72833	1.49266	1.67662	1.45646	1.60836	1.58695	1.34178	1.68368	1.58412	1.55494	1.44421	1.85776	1.70336	1.50045	AT2G47570	60S ribosomal protein L18 (RPL18A)
245171_at	4.30717	4.4533	4.25519	4.19241	4.82225	4.36286	4.19272	4.16639	4.19262	4.25679	4.18481	4.10187	4.16854	4.02799	4.17556	4.21833	4.7174	4.13979	AT2G47560	zinc finger (C3HC4-type RING finger) family protein
245172_at	1.98815	3.16648	3.24148	2.63732	2.4664	2.77327	2.48602	2.72685	2.5857	2.53667	2.9226	3.15295	2.92518	3.05828	3.20378	1.99513	2.83349	2.96811	AT2G47540	pollen Ole e 1 allergen and extensin family protein
245173_at	1.82876	1.8438	2.02546	1.96025	1.83924	1.96613	2.68006	1.89046	1.84827	2.13435	1.87507	2.20612	1.70247	1.85336	1.92297	1.91257	1.70346	2.15423	AT2G47520	AP2 domain-containing transcription factor, putative
245174_at	3.33519	3.73866	3.88897	3.76774	3.40739	3.66649	3.33922	3.67813	3.3991	3.29146	3.69881	3.26338	3.80002	3.93805	3.69732	3.63606	3.5488	3.78893	AT2G47500	ATP binding / microtubule motor
245175_at	7.41778	7.66341	7.80467	7.73327	7.6716	7.75965	7.64155	7.78249	7.37189	7.44746	7.64649	7.4924	7.62555	7.80915	7.59121	7.72769	7.74351	7.54452	AT2G47470	UNE5 (UNFERTILIZED EMBRYO SAC 5); protein disulfide isomerase
245176_at	6.48043	6.25808	6.07491	7.82322	8.30803	8.26198	7.37572	7.15046	7.09234	7.13578	7.11364	7.417	6.24989	6.34884	6.65854	7.6285	8.40913	6.86048	AT2G47440	DNAJ heat shock N-terminal domain-containing protein
245177_at	0.761013	0.963087	1.11629	0.933892	1.01712	1.03598	1.02314	0.852028	0.953449	0.986084	1.00185	0.923935	0.911462	1.09222	0.970503	1.49106	0.927073	1.10654	AT5G12380	annexin, putative
245178_at	5.39699	5.2495	5.07745	5.34858	5.25832	5.24851	5.47755	5.38187	5.51119	5.73403	5.65819	5.89318	5.1634	5.1991	5.10769	5.31625	5.06709	5.30683	AT5G12390	FIS1B (FISSION 1B); binding
245179_at	4.1697	4.13549	3.93788	4.04737	4.1171	4.21364	4.21288	4.13327	4.23594	4.26005	4.232	4.24186	3.96384	4.02088	4.06718	4.2331	4.14997	4.37913	AT5G12400	PHD finger transcription factor, putative
245180_at	5.79869	5.84572	5.8941	6.03688	6.04328	5.9798	5.82296	5.92979	5.75461	5.91765	6.03524	6.05116	5.98467	5.87404	5.93243	6.06234	5.86075	6.11568	AT5G12410	THUMP domain-containing protein
245181_at	5.02735	5.4944	4.95853	5.56076	5.36418	5.57442	5.23331	5.59141	5.49201	5.58987	5.80715	5.54543	5.08613	5.29176	5.12159	4.94057	4.4863	5.10937	AT5G12420	unknown protein
245182_at	3.81056	3.83689	3.74754	3.55421	3.72698	3.80059	3.44021	3.65521	3.71233	3.6525	3.73897	3.48344	3.79772	3.7256	3.97052	3.52353	4.06957	3.57983	AT5G12430	DNAJ heat shock N-terminal domain-containing protein
245183_at	3.65842	3.78406	3.81771	3.95517	3.44558	4.10525	4.24001	4.27233	4.23206	4.27147	4.38871	4.19278	3.90657	4.06443	3.80669	4.21902	4.16898	4.32784	AT5G12440	nucleic acid binding / nucleotide binding / zinc ion binding
245184_at	0.786162	0.887227	1.08618	0.747412	0.917563	0.879488	0.619646	0.689813	0.693102	0.89167	0.89002	0.756947	0.839966	0.71406	0.792324	0.815511	0.831018	0.636794	AT1G67790	unknown protein
245185_at	2.83783	3.26989	3.0575	2.97152	2.95364	3.05659	3.01787	2.80136	2.64475	2.88129	3.00885	2.8504	2.96109	3.40736	3.01779	2.71478	2.8484	3.18252	AT1G67760	ATP binding / protein binding / unfolded protein binding
245186_at	3.52542	3.21677	3.20642	3.7729	3.91864	3.77274	3.53044	3.58547	3.83915	4.14905	4.68889	4.74556	3.7186	3.34671	3.41033	4.09016	3.39979	3.69111	AT1G67710	ARR11 (RESPONSE REGULATOR 11); transcription factor/ two-component response regulator
245187_s_at	5.97163	6.08895	6.13068	6.20119	6.06549	6.07892	6.12777	6.20942	6.03917	6.13971	6.27208	6.22857	5.97966	6.11049	6.13222	5.82652	6.16754	6.10383	AT1G67650;AT1G67680	[AT1G67650, 7S RNA binding];[AT1G67680, 7S RNA binding]
245188_at	4.26697	4.2598	4.71496	4.34707	4.23004	4.4823	4.28158	4.37987	4.33853	4.24229	4.38821	4.04274	4.19187	4.3656	4.18396	4.09387	3.97368	4.41876	AT1G67660	DNA binding / nuclease
245189_at	0.675197	0.675197	0.547252	0.725774	0.670784	0.670784	0.690599	0.685956	0.509959	0.670784	0.704199	0.793449	0.670784	0.661309	0.600703	0.618833	0.620075	0.623577	AT1G67670	unknown protein
245190_at	3.52767	3.40792	3.45414	3.27516	3.14118	3.33157	3.3018	3.34353	3.0454	3.30963	3.20026	3.06875	3.44155	3.57479	3.53289	3.39547	3.39979	3.46713	AT1G67690	metalloendopeptidase
245191_at	1.65031	1.8216	1.68359	1.79377	2.02315	1.79878	2.00865	1.69339	1.805	1.81777	1.75436	1.65057	1.81777	1.83181	1.66507	1.67628	1.75093	1.73611	AT1G67770	TEL2 (TERMINAL EAR1-LIKE 2); RNA binding / nucleic acid binding / nucleotide binding
245192_at	0.44409	0.49746	0.546912	0.696299	0.550837	0.687895	0.572871	0.541948	0.587616	0.548169	0.649034	0.428651	0.732885	0.596509	0.594395	0.735089	0.597113	0.71406	AT1G67780	FUNCTIONS IN: molecular_function unknown; INVOLVED IN: biological_process unknown; LOCATED IN: cellular_component unknown; EXPRESSED IN: shoot apex, flower, root, seed; EXPRESSED DURING: petal differentiation and expansion stage, E expanded cotyledon stag
245193_at	4.08412	4.09157	3.80872	4.65813	4.18108	4.53817	4.05142	4.74238	4.69483	3.79901	4.24969	4.04404	3.66278	3.30209	3.60638	3.76171	3.36573	3.51416	AT1G67810	SUFE2 (SULFUR E 2); enzyme activator
245194_at	3.24923	3.39614	3.86307	3.59032	3.20666	3.48769	3.7371	3.5512	3.23772	3.39395	3.46221	3.38721	3.26529	3.33433	2.99335	3.35926	3.17361	3.62329	AT1G67820	protein phosphatase 2C, putative / PP2C, putative
245195_at	10.5314	10.5168	10.4848	10.516	10.4786	10.4829	10.5598	10.5769	10.565	10.5575	10.5046	10.5236	10.4659	10.3623	10.5172	10.6746	10.6107	10.5331	AT1G67740	PSBY
245196_at	5.6814	5.98898	6.21879	5.175	4.49222	5.29266	5.1999	4.99135	4.11709	4.53002	5.09725	4.77133	5.91583	5.47997	5.7456	5.70311	5.00869	5.12831	AT1G67750	pectate lyase family protein
245197_at	4.5709	4.73442	4.30031	4.49937	4.76779	4.66755	3.95575	4.65407	4.29026	4.06978	4.12615	4.00481	4.27412	4.38515	4.20541	3.79683	4.34578	4.09601	AT1G67800	copine-related
245198_at	8.06911	8.1303	8.13153	7.97575	7.90387	7.94177	7.93561	7.9992	8.13521	8.02656	7.89842	7.87006	7.91112	8.03005	8.03701	8.00786	8.00454	8.1965	AT1G67700	unknown protein
245199_at	7.9807	7.91511	8.16275	8.18798	8.12297	7.91188	7.89529	8.01703	7.86208	7.65154	7.72978	7.61594	7.88258	7.94128	7.87317	8.03046	7.94618	7.80063	AT1G67730	YBR159; ketoreductase/ oxidoreductase
245200_at	4.98853	4.87674	4.76519	4.7934	4.71467	4.82895	4.55019	4.67579	4.6494	4.88824	4.80181	4.61037	4.88559	5.14292	4.74793	4.87975	4.88213	4.9125	AT1G67850	unknown protein
245201_at	6.55112	6.45112	6.36844	6.23049	6.3765	6.20304	6.24089	6.36914	6.36863	6.13553	5.95864	6.06441	6.31168	6.23344	6.33451	6.3862	6.38571	6.32253	AT1G67840	CSK (CHLOROPLAST SENSOR KINASE); ATP binding / kinase
245202_at	3.22908	3.23898	3.20666	2.92116	3.35964	3.14203	3.14218	3.41157	3.29208	3.1335	2.98103	3.10488	2.87124	3.16772	3.03964	2.88967	3.27304	2.94635	AT1G67720	leucine-rich repeat family protein / protein kinase family protein
245203_at	0.603387	0.661211	0.621943	0.438132	0.560235	0.60463	0.594631	0.602575	0.589541	0.477779	0.612296	0.67274	0.558139	0.600519	0.625123	0.6681	0.646543	0.594631	AT3G33080	transposable element gene
245204_at	2.14418	2.06808	1.86917	2.18433	1.75962	2.00612	1.90558	2.07092	2.05342	2.21973	2.31877	2.0372	2.2534	2.19411	2.2586	2.08228	2.28592	2.0376	AT5G12270	oxidoreductase, 2OG-Fe(II) oxygenase family protein
245205_at	1.91573	2.06348	2.0934	2.11215	1.96959	2.13244	2.09403	2.10925	2.18934	2.10887	1.8763	1.88551	2.16012	2.28357	2.17425	2.45009	2.13268	2.15008	AT5G12280	RNA binding
245206_at	4.89629	4.8567	4.88638	4.99619	4.90889	5.04407	4.95911	5.11848	4.90595	4.99412	4.99546	5.18482	4.81861	4.79249	4.87861	4.85666	4.97349	4.96612	AT5G12290	DGS1 (DGD1 SUPPRESSOR 1)
245207_at	6.99281	6.95831	6.83856	6.82438	6.90162	6.7002	6.67272	6.68442	6.76955	6.76567	6.80305	6.9027	6.9485	6.83224	6.93219	6.9542	6.61651	6.86197	AT5G12310	zinc finger (C3HC4-type RING finger) family protein
245208_at	3.58454	3.82945	3.75399	3.59814	3.54277	3.68206	3.81681	3.61751	3.29976	3.33756	3.56936	3.72767	3.49719	3.71633	3.44972	3.53299	3.42323	3.30503	AT5G12330	LRP1 (LATERAL ROOT PRIMORDIUM 1); protein homodimerization
245209_at	3.64023	2.83063	2.32646	2.31043	2.87854	2.54319	2.36011	2.77471	2.6695	2.92359	2.80665	2.33138	2.8685	2.63267	2.49834	2.27625	2.3953	2.10355	AT5G12340	unknown protein
245210_at	4.38021	4.29456	4.2364	4.51002	4.41046	4.50831	4.75338	4.6266	4.66682	4.62345	4.74117	4.58698	4.34743	4.05923	4.38282	4.58785	4.50838	4.54969	AT5G12350	Ran GTPase binding / chromatin binding / zinc ion binding
245211_at	5.76487	5.67845	5.69899	5.75585	5.84869	5.76678	6.1281	6.00455	6.02979	6.04281	6.03399	5.96946	5.78166	5.70352	5.64793	5.86767	5.9316	5.88922	AT5G12370	SEC10 (EXOCYST COMPLEX COMPONENT SEC10)
245212_at	1.21096	1.19852	1.45119	1.17417	1.15791	1.18771	1.14082	1.05458	1.00456	0.999945	1.12275	1.13483	1.19455	1.521	1.01445	1.4837	1.25477	1.2031	no_match	no_match
245213_at	10.6089	10.6213	10.7	10.3977	10.7118	10.4876	10.4557	10.4764	10.506	10.296	10.2766	10.2074	10.5246	10.4498	10.5283	10.5383	10.5586	10.4599	AT1G44575	NPQ4 (NONPHOTOCHEMICAL QUENCHING); chlorophyll binding / xanthophyll binding
245214_at	1.26064	1.19955	1.32278	1.22511	1.2217	1.18481	1.24799	1.20589	1.15388	1.17617	1.12882	1.43733	1.22511	1.24551	1.20875	1.03392	1.257	1.24551	no_match	no_match
245215_at	6.12973	5.9888	6.15476	6.05993	5.6272	6.00225	5.92712	6.0095	5.93184	6.01068	6.0187	5.82057	6.09824	6.17708	6.03509	6.20148	5.90915	6.30056	AT1G67830	ATFXG1 (alpha-fucosidase 1); alpha-L-fucosidase/ carboxylesterase
245216_at	6.11871	5.98701	5.88809	5.99073	5.84749	6.05103	5.76438	5.89052	5.90789	5.76788	5.77932	5.77974	5.96263	6.06124	5.96648	5.81788	5.93386	5.96741	AT4G16143	IMPA-2 (IMPORTIN ALPHA ISOFORM 2); binding / protein transporter
245217_at	1.72223	1.56549	1.72276	1.69666	1.76447	1.90178	1.71211	1.62848	1.63209	1.77981	1.59227	1.64896	1.69995	1.64924	1.50117	2.05594	1.55381	1.74926	AT1G38340	transposable element gene
245218_s_at	6.00957	5.75875	5.14676	5.40831	5.5657	5.62255	5.33796	5.55647	5.66576	5.57792	5.37846	5.57347	5.93629	5.71465	5.94334	5.8423	5.84442	5.57954	AT1G59218;AT1G58848	[AT1G59218, disease resistance protein (CC-NBS-LRR class), putative];[AT1G58848, ATP binding / protein binding]
245219_at	7.47625	7.32501	7.37588	7.09366	7.40643	7.03794	7.07598	7.03774	7.11992	7.17059	7.08774	7.15947	7.32495	7.48376	7.33304	7.21369	7.42366	7.18408	AT1G58807;AT1G59124	[AT1G58807, disease resistance protein (CC-NBS-LRR class), putative / PRM1 homolog, putative];[AT1G59124, disease resistance protein (CC-NBS-LRR class), putative / PRM1 homolog, putative]
245220_at	0.562334	0.614555	0.758442	0.535011	0.63594	0.516476	0.536291	0.510219	0.401166	0.559804	0.445906	0.525419	0.419497	0.534871	0.594395	0.6681	0.578994	0.523851	AT1G58808;AT1G59171	[AT1G58808, Unknown gene];[AT1G59171, ATP binding / inositol pentakisphosphate 2-kinase]
245221_s_at	1.13166	0.816273	0.801895	0.967353	0.82557	0.784799	0.772766	0.551688	0.876316	0.76199	0.77889	0.711955	0.77976	0.795133	0.770207	0.934984	0.85129	0.80444	AT1G58889;AT1G59265	[AT1G58889, transposable element gene];[AT1G59265, transposable element gene]
245222_at	1.17956	1.00229	1.00584	0.859855	0.78435	1.0254	1.20572	1.0289	1.0247	1.12757	0.951586	0.995765	0.952409	1.25238	1.0345	1.21159	1.07785	0.85684	AT3G29787	transposable element gene
245223_at	1.06599	0.888191	0.848461	0.747756	0.774168	0.976091	0.838584	0.967062	0.805356	0.820267	0.768341	0.781032	0.811309	0.849094	0.792324	0.828718	0.696556	0.916829	AT3G29791	unknown protein
245224_at	1.64822	1.58847	1.83889	1.7672	1.78287	1.7827	1.69684	1.77766	1.77802	1.8228	1.8164	1.57032	1.81866	1.95307	1.80491	1.81376	1.71425	2.0296	AT3G29796	unknown protein
245225_at	1.5001	1.43719	1.51475	1.43068	1.30066	1.64132	1.66494	1.1487	1.36201	1.3563	1.3563	1.29601	1.47732	1.57217	1.41122	1.62627	1.56478	1.58076	AT3G29800	AAA-type ATPase family
245226_at	1.16728	1.30789	1.12607	1.19897	1.15126	1.34248	1.27753	1.05646	1.24587	1.22514	1.05188	2.06227	1.19785	1.26903	0.974324	1.01263	0.986084	1.31243	AT3G29970	germination protein-related
245227_s_at	3.30984	3.26865	3.15578	3.301	3.40745	3.22965	3.27887	3.11783	2.90321	3.00535	3.19451	3.23836	3.25904	3.21912	2.9662	3.24237	3.46724	3.22346	AT1G08410	GTP-binding family protein
245228_at	3.93634	3.60933	3.43122	3.95197	5.25873	4.00518	5.43273	4.37709	5.0263	5.45476	4.57006	6.10703	3.3847	3.80122	3.76761	3.67791	3.95858	3.6455	AT3G29810	COBL2 (COBRA-LIKE PROTEIN 2 PRECURSOR)
245229_at	5.39492	5.30387	5.36661	5.81519	5.99481	6.00918	6.20796	5.74128	6.04478	6.05555	6.11745	6.09103	5.3612	5.5326	5.51259	5.79866	5.95629	5.83206	AT4G25620	hydroxyproline-rich glycoprotein family protein
245230_at	2.78055	2.841	2.8034	2.91721	3.06188	2.92863	2.96951	2.87588	2.70957	2.92098	3.12833	3.16147	2.64125	2.79871	2.74464	3.03644	3.07425	2.90488	AT4G25610	zinc finger (C2H2 type) family protein
245231_at	3.60492	3.58692	3.63367	3.50562	3.33012	3.4788	3.31721	3.72218	3.5179	3.15829	3.63061	3.26338	3.60942	3.6844	3.51306	3.5985	3.50177	3.69747	no_match	no_match
245232_at	0.728841	0.750788	0.753878	0.78497	0.847788	0.801496	0.620533	0.630184	0.784545	0.791215	0.706533	0.933332	0.67725	0.743091	0.600861	0.765227	0.743091	0.730428	AT4G25590	ADF7 (actin depolymerizing factor 7); actin binding
245233_at	1.84241	1.484	1.81116	2.0357	1.64782	1.61969	1.82651	1.55846	1.76681	2.07704	1.71455	2.00151	1.53044	1.70868	1.74717	2.26985	1.9386	1.85971	AT4G25580	stress-responsive protein-related
245234_at	2.2432	2.59659	2.11615	2.65213	2.46778	2.59185	2.49302	2.29374	2.24873	2.29112	2.52144	2.62651	2.3579	2.65363	2.32626	2.43933	2.48836	2.19402	AT4G25560	AtMYB18 (myb domain protein 18); DNA binding / transcription factor
245235_at	6.2725	6.38908	6.55673	6.31051	6.39137	6.3206	6.59723	6.43058	6.27666	6.39798	6.46794	6.57976	6.34517	6.41146	6.35559	6.33411	6.46537	6.51601	AT4G25550	protein binding
245236_at	2.73725	2.75458	2.96082	2.77006	2.52581	2.78931	2.65388	2.70651	2.71466	2.56971	2.45416	2.58183	2.56339	3.0416	2.58257	2.86112	2.58392	2.88612	AT4G25540	MSH3 (Arabidopsis homolog of DNA mismatch repair protein MSH3); damaged DNA binding / mismatched DNA binding / protein binding
245237_at	3.42768	3.30202	3.34787	3.44928	3.415	3.5787	3.45055	3.41595	3.31499	3.24925	3.48969	3.46944	3.45695	2.88884	3.49288	3.66647	3.40661	3.5483	AT4G25520	SLK1 (SEUSS-LIKE 1); transcription regulator
245238_at	8.18249	8.05269	8.06189	8.03159	8.06792	8.07789	7.89311	8.03644	8.18797	8.15545	8.16716	8.14167	8.21934	8.12858	8.14275	8.15431	8.03948	8.09952	AT4G25570	ACYB-2; carbon-monoxide oxygenase
245239_at	1.38708	1.45288	1.32955	1.3449	1.55977	1.24283	1.20598	1.40906	1.40906	1.50393	1.29178	1.52048	1.42755	1.58147	1.35116	1.3778	1.31605	1.39822	AT4G25530	FWA; DNA binding / protein binding / protein homodimerization/ transcription factor
245240_at	1.49819	1.71699	1.36503	1.62811	1.59011	1.59237	1.33168	1.32659	1.39342	1.37353	1.50776	1.42788	1.52407	1.56677	1.40404	1.52598	1.44419	1.61709	AT1G44510	transposable element gene
245241_at	1.50588	1.40718	1.43887	1.42299	1.36548	1.43012	1.44588	1.23915	1.43963	1.48877	1.36057	1.52543	1.46326	1.53205	1.25461	1.6582	1.22624	1.45646	AT1G44478	FUNCTIONS IN: molecular_function unknown; INVOLVED IN: biological_process unknown; LOCATED IN: cellular_component unknown; BEST Arabidopsis thaliana protein match is: CYP59 (CYCLOPHILIN 59); RNA binding / nucleic acid binding / peptidyl-prolyl cis-trans i
245242_at	8.41533	8.46913	7.93057	8.18277	7.9538	8.09376	7.53301	8.00009	8.12896	8.10165	7.92199	7.70579	8.33266	8.196	8.4629	8.61771	8.5101	8.50186	AT1G44446	CH1 (CHLORINA 1); chlorophyllide a oxygenase
245243_at	1.89008	1.80286	2.02415	1.78689	1.92833	2.08886	2.08442	1.88699	1.99343	1.95325	1.98057	2.08442	2.07505	1.78929	1.86476	1.88076	1.76525	1.93456	AT1G44414	unknown protein
245244_at	6.44811	5.33983	4.55526	5.23644	5.40842	5.05695	5.60516	5.55555	5.869	5.09031	4.96946	5.05399	5.01684	3.9003	5.79106	5.01848	5.28452	5.12164	AT1G44350	ILL6; IAA-amino acid conjugate hydrolase/ metallopeptidase
245245_at	1.4821	1.40741	1.39286	1.54225	1.53675	1.49762	1.60297	1.49797	1.4009	1.57869	1.28361	1.43733	1.60297	1.44002	1.45409	1.50761	1.19988	1.42543	AT1G44318	hemb2; catalytic/ metal ion binding / porphobilinogen synthase
245246_at	1.48565	1.43681	1.43733	1.44084	1.34868	1.55545	1.59881	1.35362	1.51358	1.54321	1.50811	1.51157	1.66759	1.78637	1.36277	1.5581	1.56478	1.93548	AT1G44224	Encodes a ECA1 gametogenesis related family protein
245247_at	4.45306	4.02496	4.37476	4.81279	4.75449	5.2574	4.82744	4.67676	4.69034	4.91516	4.81952	4.98144	4.08994	4.3079	4.15146	4.75834	5.14074	4.53416	AT4G17230	SCL13 (Scarecrow-like 13); transcription factor
245248_at	4.51745	4.37468	4.19955	4.25785	4.46853	4.21364	4.35144	4.37272	4.4515	4.40815	4.38978	4.41567	4.45413	4.34861	4.3703	4.16686	4.38023	4.27575	AT4G15415	ATB' GAMMA; poly(U) binding / protein phosphatase type 2A regulator
245249_at	8.15501	7.54033	7.75733	7.78437	7.85544	7.55204	7.43269	7.68913	7.81683	7.44699	7.33282	7.47473	7.39496	7.23561	7.59508	7.6627	7.47801	7.2246	AT4G16760	ACX1 (ACYL-COA OXIDASE 1); acyl-CoA oxidase
245250_at	3.87813	2.88951	3.54168	4.44902	4.56496	5.27667	4.42165	3.74187	3.69648	4.09098	4.43102	4.41227	2.86192	3.2224	2.93308	3.96947	4.34918	3.8602	AT4G17490	ATERF6 (ETHYLENE RESPONSIVE ELEMENT BINDING FACTOR 6); DNA binding / transcription factor
245251_at	3.96984	4.06524	4.15575	4.02694	3.94424	4.18943	4.50839	4.29898	3.98674	4.22756	4.36276	4.41484	4.21274	4.50546	4.3223	4.50061	4.88408	4.40306	AT4G17615	CBL1 (CALCINEURIN B-LIKE PROTEIN 1); calcium ion binding
245252_at	4.80054	3.89597	3.87315	5.08011	4.56467	5.52168	5.26832	4.65581	4.97329	5.23259	4.96798	5.2361	3.73049	3.96495	4.54117	4.43264	4.35678	4.48517	AT4G17500	ATERF-1 (ETHYLENE RESPONSIVE ELEMENT BINDING FACTOR 1); DNA binding / transcription activator/ transcription factor
245253_at	5.18696	4.7724	4.32001	2.27329	1.98824	2.51157	1.98376	2.62216	2.0472	2.07775	2.36197	2.15339	4.09235	2.85592	4.0535	3.20415	2.43765	2.55458	AT4G15440	HPL1 (HYDROPEROXIDE LYASE 1); electron carrier/ heme binding / iron ion binding / monooxygenase
245254_at	6.0492	6.31305	6.5556	5.31928	5.02363	5.5241	5.32922	5.02499	4.78318	4.96479	5.03199	4.88102	6.1933	6.02086	5.90798	5.08936	5.76135	5.35732	AT4G14680	APS3; sulfate adenylyltransferase (ATP)
245255_at	6.13826	6.27217	6.48746	6.37899	6.46192	6.48332	6.648	6.5574	6.40859	6.5465	6.66484	6.61427	6.41651	6.55686	6.34496	6.35087	6.27247	6.62255	AT4G14110	COP9 (CONSTITUTIVE PHOTOMORPHOGENIC 9); metalloendopeptidase/ protein binding
245256_at	4.21916	3.98044	3.93373	3.8899	4.13594	4.02271	3.83387	4.12558	3.99759	3.79663	3.94726	3.97829	3.63892	3.73326	3.73728	4.06801	4.03432	3.72081	AT4G15090	FAR1 (FAR-RED IMPAIRED RESPONSE 1); transcription activator/ transcription factor
245257_at	0.687895	0.807401	0.751145	0.592744	0.815121	0.777787	0.71406	1.00689	0.620549	0.761131	0.789287	0.71711	0.670784	0.817083	0.731831	0.613249	0.624903	0.826764	AT4G14640	CAM8 (CALMODULIN 8); calcium ion binding
245258_at	2.23965	2.23232	2.54742	2.81016	2.52289	2.52695	3.12126	3.08018	2.59389	2.39345	2.6173	2.97661	2.62384	2.11072	2.39953	2.71914	2.55557	2.57408	AT4G15340	ATPEN1 (ARABIDOPSIS THALIANA PENTACYCLIC TRITERPENE SYNTHASE 1); arabidiol synthase
245259_at	2.36893	2.45667	2.77006	2.37788	2.02999	2.48219	2.48441	2.42993	2.08173	2.53777	2.55685	2.44361	2.58205	2.63375	2.48202	2.31426	2.40286	2.78096	AT4G14150	PAKRP1 (PHRAGMOPLAST-ASSOCIATED KINESIN-RELATED PROTEIN 1); microtubule motor/ plus-end-directed microtubule motor
245260_at	5.76929	5.93285	5.8963	5.54281	5.63729	5.55385	5.60962	5.692	5.54871	5.34979	5.52749	5.43332	5.72222	5.984	5.86428	5.67391	5.67302	5.5979	AT4G16360	AMP-activated protein kinase
245261_at	4.99308	5.00272	5.13904	5.10807	5.36693	5.1121	5.63744	5.39576	5.31895	5.5353	5.59539	5.717	5.12018	5.23123	5.08414	5.31724	5.16648	5.58758	AT4G14385	FUNCTIONS IN: molecular_function unknown; INVOLVED IN: biological_process unknown; LOCATED IN: vacuole; EXPRESSED IN: 24 plant structures; EXPRESSED DURING: 15 growth stages; CONTAINS InterPro DOMAIN/s: Histone H4 acetyltransferase, NuA4 complex, Eaf6 (In
245262_at	2.91526	3.00724	2.77006	4.07901	6.07493	4.70135	4.95634	4.51855	4.90219	4.68816	4.25768	4.83755	3.579	3.64915	3.5013	3.45493	3.84257	3.73566	AT4G16563	aspartyl protease family protein
245263_at	6.0473	6.10246	6.14578	5.83382	5.84466	6.02215	6.01583	6.11999	5.93638	5.89567	5.8705	5.70989	5.86697	6.03415	6.16969	6.20304	6.00745	6.23395	AT4G17740	C-terminal processing protease, putative
245264_at	7.38985	6.86506	6.90031	7.72795	7.90065	7.49406	7.82596	7.47001	7.99061	7.81843	7.59198	7.61476	7.27412	7.1238	7.57893	7.66628	7.63299	7.88795	AT4G17245	zinc finger (C3HC4-type RING finger) family protein
245265_at	5.61066	4.56057	3.57715	3.56301	3.69324	3.02212	4.06411	3.21588	3.14109	4.22044	3.94708	4.02158	4.65032	4.81011	4.79402	3.63945	2.90087	3.51394	AT4G14400	ACD6 (ACCELERATED CELL DEATH 6); protein binding
245266_at	4.50969	4.41415	4.0266	3.84651	4.53218	4.08905	4.68522	4.16233	4.49493	5.24348	5.03336	5.33731	4.01091	4.45084	4.50579	3.9175	4.13449	4.35457	AT4G17070	peptidyl-prolyl cis-trans isomerase
245267_at	5.07057	4.61936	4.59572	5.22624	4.07495	4.84076	3.96154	5.20208	4.86313	4.93222	5.33879	5.19698	5.31015	4.81212	5.45329	5.13899	3.78944	4.62554	AT4G14060	major latex protein-related / MLP-related
245268_at	4.3766	4.30488	4.2003	4.40583	4.39024	4.35729	4.54234	4.51693	4.38521	4.54656	4.65715	4.46875	4.24658	4.25664	4.20541	4.37187	4.52536	4.46298	AT4G16570	PRMT7 (PROTEIN ARGININE METHYLTRANSFERASE 7); methyltransferase
245269_at	6.38168	6.22632	6.27723	6.75731	6.89983	6.71429	7.00642	6.84888	6.78755	7.15015	7.2875	7.15328	6.5561	6.28871	6.54797	7.02568	6.97573	6.89018	AT4G14500	FUNCTIONS IN: molecular_function unknown; INVOLVED IN: biological_process unknown; LOCATED IN: cellular_component unknown; EXPRESSED IN: 24 plant structures; EXPRESSED DURING: 15 growth stages; CONTAINS InterPro DOMAIN/s: Lipid-binding START (InterPro:IPR
245270_at	7.93668	8.32251	8.44846	8.43053	8.39466	8.5191	8.54087	8.65961	8.24834	8.28541	8.44205	8.25657	8.35316	8.5891	8.34464	8.56553	8.68581	8.53105	AT4G14960	TUA6; structural constituent of cytoskeleton
245271_at	5.03695	5.07477	5.11155	4.93233	4.88494	4.90712	4.9562	5.15328	5.0133	5.03253	4.96996	4.96774	4.85962	5.05057	4.79402	4.8325	4.75211	4.90876	AT4G16430	basic helix-loop-helix (bHLH) family protein
245272_at	3.04211	2.65827	3.64333	3.84365	4.26712	4.23607	4.13218	3.61475	4.0572	3.86993	3.6549	3.89012	2.99575	2.86839	2.8666	4.07264	3.66677	3.57012	AT4G17250	unknown protein
245273_at	4.7719	4.48064	4.53504	4.44513	4.39198	4.34196	4.36541	4.44937	4.46501	4.23487	4.31459	4.33231	4.35778	4.53595	4.38869	4.36758	4.34722	4.16332	AT4G14950	unknown protein
245274_at	6.92105	6.87631	6.90149	6.67306	6.90463	6.68523	6.68989	6.78591	6.76496	6.39969	6.36224	6.30394	6.74899	6.74262	6.71131	6.58371	6.88993	6.66586	AT4G14360	dehydration-responsive protein-related
245275_at	1.06079	1.12803	0.912922	0.908665	0.822668	1.13065	1.08104	0.863978	0.896685	0.912686	0.912922	0.720527	1.14713	0.871478	1.12337	1.09925	1.09248	0.901762	AT4G15210	BAM5 (BETA-AMYLASE 5); beta-amylase
245276_at	3.33888	3.43881	3.65122	3.8533	4.00321	3.85963	3.84553	3.87723	3.47091	3.92491	4.04869	4.02388	4.54314	4.37118	4.2992	4.35016	4.01438	4.20887	AT4G16780	ATHB-2 (ARABIDOPSIS THALIANA HOMEOBOX PROTEIN 2); DNA binding / protein homodimerization/ sequence-specific DNA binding / transcription factor
245277_at	6.71411	6.40637	6.88202	5.66615	5.2923	5.68497	5.55112	5.88617	5.95402	5.04268	4.85036	5.32677	5.92751	5.72426	6.07269	5.06381	4.95126	5.30192	AT4G15550	IAGLU (INDOLE-3-ACETATE BETA-D-GLUCOSYLTRANSFERASE); UDP-glycosyltransferase/ transferase, transferring glycosyl groups
245278_at	6.16627	6.08187	6.09999	6.54619	6.08601	6.34436	6.56618	6.62326	6.69235	6.63482	6.77161	6.77302	6.30822	6.34096	6.44035	6.78362	6.54395	6.53398	AT4G17730	SYP23 (SYNTAXIN OF PLANTS 23); SNAP receptor
245279_at	5.50801	5.5634	5.72676	5.84409	5.6143	5.62572	5.85211	5.76808	5.7828	5.68402	5.66069	5.66877	5.50177	5.578	5.54042	5.64126	5.58764	5.74397	AT4G17270	Mo25 family protein
245280_at	5.20839	5.13233	5.13909	5.14493	5.24865	5.07836	5.15878	5.33829	5.28957	5.0571	5.05691	5.16351	5.08298	5.24048	5.17843	4.90893	5.16316	5.06572	AT4G16845	VRN2 (REDUCED VERNALIZATION RESPONSE 2); transcription factor
245281_at	8.76916	8.90429	8.67123	8.83877	8.64672	8.9319	8.88626	8.97483	8.93763	9.10066	9.14808	9.07638	8.92019	8.72478	8.87017	9.19738	9.25024	9.16147	AT4G15560	CLA1 (CLOROPLASTOS ALTERADOS 1); 1-deoxy-D-xylulose-5-phosphate synthase
245282_at	5.43772	5.25101	5.21097	5.45431	5.45347	5.45774	5.40946	5.23294	5.52123	5.51903	5.60144	5.49424	5.39643	5.23188	5.38358	5.70096	5.39998	5.44918	AT4G14990	unknown protein
245283_at	3.73404	3.73673	3.7375	4.0727	3.76574	3.89734	4.1872	3.88661	4.17255	4.32299	4.36701	4.33839	4.0796	3.79615	3.68334	3.96189	3.74652	4.29022	AT4G13980	AT-HSFA5; DNA binding / transcription factor
245284_at	7.60785	7.42803	7.3865	7.24257	7.62257	7.28992	7.11456	7.23611	7.46626	7.2554	7.08094	7.00817	7.45353	7.17035	7.45718	7.36314	7.41091	7.2475	AT4G14210	PDS3 (PHYTOENE DESATURASE 3); phytoene dehydrogenase
245285_s_at	7.03276	7.04318	6.76337	6.77227	6.76523	6.59664	6.36223	6.42968	6.81177	6.93454	6.72369	6.66886	6.9088	6.78138	6.90501	6.41595	6.97436	6.76778	AT4G14030;AT4G14040	[AT4G14030, SBP1 (selenium-binding protein 1); selenium binding];[AT4G14040, SBP2 (SELENIUM-BINDING PROTEIN 2); selenium binding]
245286_at	8.8292	8.96627	8.64361	8.84001	8.62711	8.84795	8.68157	8.70297	8.90813	8.93128	9.01872	8.94679	8.88082	8.86738	8.94818	8.81059	8.84764	8.8811	AT4G14880	OASA1 (O-ACETYLSERINE (THIOL) LYASE (OAS-TL) ISOFORM A1); cysteine synthase
245287_at	5.99026	5.94924	6.02283	5.88111	6.00397	5.79195	5.91231	5.79826	6.0372	5.86338	5.83605	5.82444	5.76091	5.85302	5.8635	5.84917	5.85789	5.97369	AT4G14910	imidazoleglycerol-phosphate dehydratase, putative
245288_at	5.95469	5.8356	5.69781	5.74141	5.97647	5.90042	6.08683	6.05135	6.0183	6.08813	6.07553	6.16967	5.93731	5.57836	5.8074	6.02924	5.99945	5.99253	AT4G16420	ADA2B (HOMOLOG OF YEAST ADA2 2B); DNA binding / transcription coactivator/ transcription factor
245289_at	7.4776	7.52996	7.46222	7.53484	7.55397	7.57797	7.57662	7.59962	7.7312	7.3847	7.41105	7.49464	7.35659	7.3484	7.3524	7.51545	7.51102	7.29892	AT4G15470	EXPRESSED IN: 24 plant structures; EXPRESSED DURING: 15 growth stages; CONTAINS InterPro DOMAIN/s: Uncharacterised protein family UPF0005 (InterPro:IPR006214); BEST Arabidopsis thaliana protein match is: glutamate binding (TAIR:AT1G03070.1); Has 4000 Blas
245290_at	6.54877	6.1519	6.33755	5.85809	5.89907	5.79869	6.18333	6.03784	5.90231	6.00081	6.08978	6.04272	6.09691	6.20214	6.15816	6.23668	5.87305	6.03875	AT4G16490	binding
245291_at	6.65663	6.66533	6.6507	6.48655	6.40907	6.53889	6.51299	6.51517	6.48011	6.50112	6.3612	6.38492	6.51155	6.63407	6.62335	6.70929	6.86416	6.68531	AT4G16155	dihydrolipoyl dehydrogenase
245292_at	5.66584	5.94452	5.58933	5.4783	5.56379	5.45589	5.48024	5.42637	5.40644	5.43198	5.48506	5.4248	5.84582	5.68887	5.70009	5.42598	5.33958	5.16187	AT4G15093	catalytic LigB subunit of aromatic ring-opening dioxygenase family
245293_at	5.96312	5.94769	6.09162	5.73345	5.98414	5.82644	5.8675	5.87264	5.56582	5.66858	5.74088	5.79851	5.74345	5.91843	5.79704	5.80918	6.11446	5.53965	AT4G16660	heat shock protein 70, putative / HSP70, putative
245294_at	5.40565	5.23783	5.30664	5.27404	5.24285	5.18967	5.51335	5.49784	5.46707	5.49687	5.49914	5.47571	5.37072	5.15368	5.21422	5.30664	5.14224	5.3456	AT4G14340	CKI1 (CASEIN KINASE I); kinase/ protein serine/threonine kinase
245295_at	4.67012	4.59768	4.27883	4.60169	4.72655	4.39654	4.66592	4.62648	4.49089	4.85479	4.77933	4.82414	4.63466	4.50507	4.40179	4.60566	4.41093	4.80539	AT4G16100	unknown protein
245296_at	8.52819	8.26613	8.16362	7.43985	8.63048	7.18231	7.66583	7.63511	7.23207	6.09238	5.65994	5.64068	6.56427	6.31005	6.94445	6.76123	6.34521	6.10147	AT4G16370	ATOPT3 (OLIGOPEPTIDE TRANSPORTER); oligopeptide transporter
245297_at	4.1476	3.91665	3.8378	3.9209	4.10364	3.92442	4.05729	4.0899	4.15293	4.18572	4.20532	4.2749	3.92791	3.88327	4.02249	3.82387	4.11205	4.14555	AT4G16510	YbaK/prolyl-tRNA synthetase-related
245298_at	5.10374	5.05203	4.9906	5.34002	5.14611	5.07531	5.07368	5.26162	5.24795	4.98229	5.07221	5.15435	5.00995	5.1902	5.04365	4.99082	5.12938	5.09339	AT4G15010	mitochondrial substrate carrier family protein
245299_at	7.74814	7.65616	7.61931	7.47947	7.69673	7.35369	7.18854	7.31281	7.46224	7.10958	6.9735	7.08284	7.45895	7.3506	7.47852	7.16643	7.30676	7.07409	AT4G17530	ATRAB1C; GTP binding
245300_at	1.12461	1.21727	1.20281	1.21846	0.989565	1.01643	1.18122	1.27275	1.02775	1.50334	1.37866	1.42027	1.34736	1.44002	1.46134	1.44714	1.21998	1.15491	AT4G16350	CBL6 (CALCINEURIN B-LIKE PROTEIN 6); calcium ion binding
245301_at	5.0949	5.50924	5.5982	5.53368	5.32985	5.38708	5.81263	5.82675	5.40686	5.62366	5.79833	5.71613	5.50839	5.49114	5.3634	5.21658	5.484	5.76746	AT4G17190	FPS2 (FARNESYL DIPHOSPHATE SYNTHASE 2); dimethylallyltranstransferase/ geranyltranstransferase
245302_at	4.55648	3.80148	3.91936	2.96432	3.67691	2.82351	2.39771	2.90736	2.80732	2.4958	2.49512	2.39114	3.24379	3.11241	3.6564	3.00707	2.85126	2.65685	AT4G17695	KAN3 (KANADI 3); DNA binding / transcription factor
245303_at	3.65059	3.58414	3.90007	3.99168	3.92681	3.92126	4.23078	4.13876	3.9169	3.96656	4.06374	4.11079	3.85772	3.83723	3.81526	3.48177	3.84416	3.85594	AT4G17010	unknown protein
245304_at	7.15486	6.98469	6.72349	6.39214	6.79812	6.32723	5.84292	5.94208	6.3781	5.94562	5.71097	5.66026	6.9042	6.89045	7.00361	6.45573	6.68904	6.33159	AT4G15630	integral membrane family protein
245305_at	4.76398	5.16293	4.56538	5.16812	5.04407	4.99583	4.41709	5.00718	5.17924	4.75084	5.13209	4.75947	4.93302	4.722	4.89041	4.54157	3.9678	4.55716	AT4G17215	unknown protein
245306_at	10.3233	9.46249	10.0062	9.63937	10.4451	9.52232	8.1485	9.13008	9.30318	7.98874	7.19779	7.06852	9.02801	9.38712	9.48619	8.68614	8.9687	8.41021	AT4G14690	ELIP2 (EARLY LIGHT-INDUCIBLE PROTEIN 2); chlorophyll binding
245307_at	4.20062	4.31542	4.39222	4.13231	4.11224	4.21385	4.14994	4.28056	4.07504	4.26933	4.45954	4.4547	4.62205	4.37048	4.31237	4.34071	4.5504	4.19914	AT4G16770	iron ion binding / oxidoreductase/ oxidoreductase, acting on paired donors, with incorporation or reduction of molecular oxygen, 2-oxoglutarate as one donor, and incorporation of one atom each of oxygen into both donors
245308_at	5.06291	5.10447	5.26601	5.37408	5.28049	5.47361	5.86171	5.70079	5.68246	5.85836	5.904	5.89231	5.1264	5.31	5.29155	5.46151	5.30193	5.59893	AT4G17486	unknown protein
245309_at	3.50016	3.53976	3.87661	3.94671	3.57888	3.94937	3.59546	3.69478	3.60792	3.9089	4.16123	3.68461	4.03551	3.86411	3.71182	3.95214	3.61492	4.09603	AT4G15140	unknown protein
245310_at	4.90479	5.05417	5.22056	4.72403	4.74504	4.70201	5.01327	4.95155	4.79652	5.0051	5.03684	4.85786	4.93745	4.9684	4.90918	4.77688	4.88699	4.92849	AT4G13950	RALFL31 (ralf-like 31); signal transducer
245311_at	9.28195	9.53048	9.59052	9.63596	9.47747	9.53643	9.40835	9.56097	9.3601	9.38526	9.58888	9.38591	9.65869	9.67342	9.69506	9.55496	9.482	9.66468	AT4G14320	60S ribosomal protein L36a/L44 (RPL36aB)
245312_at	2.84328	2.91897	2.84328	2.56329	2.95202	2.59332	2.99142	2.89293	3.08001	3.23189	3.063	3.5264	2.86917	2.51465	2.9984	2.88186	2.8078	2.91596	AT4G14600	FUNCTIONS IN: molecular_function unknown; INVOLVED IN: biological_process unknown; LOCATED IN: plasma membrane; EXPRESSED IN: 23 plant structures; EXPRESSED DURING: 13 growth stages; CONTAINS InterPro DOMAIN/s: Target SNARE coiled-coil region (InterPro:IP
245313_at	5.51742	5.24413	5.94326	5.90019	6.06218	5.70935	6.21987	6.13504	5.8907	5.59257	5.69054	5.87118	5.4138	5.24142	5.21434	5.57188	5.72499	5.50525	AT4G15420	PRLI-interacting factor K
245314_at	2.2919	2.40037	2.44476	2.55849	2.37798	2.55992	2.71061	2.37798	2.64594	2.73349	2.65171	2.65205	2.4279	2.45161	2.36717	2.66494	2.54157	2.72033	AT4G16745	exostosin family protein
245315_at	6.54961	6.73091	6.92971	6.73171	6.65016	6.74306	6.86306	6.925	6.63343	6.68184	6.77661	6.61342	6.73175	6.8372	6.60873	6.5234	6.59802	6.80658	AT4G14800	PBD2 (20S PROTEASOME BETA SUBUNIT 2); peptidase/ threonine-type endopeptidase
245316_at	5.99299	5.99667	6.02124	6.06594	6.03557	6.04754	6.1235	6.04825	5.82307	6.0983	6.0203	6.08061	6.00658	6.09527	5.88776	5.99745	5.92318	6.15483	AT4G14000	unknown protein
245317_at	7.09924	6.77624	5.95112	7.08884	7.28249	6.92554	6.31443	6.79819	7.54619	7.83883	7.20947	8.08252	6.76593	6.99293	7.38688	6.57082	6.38406	6.29916	AT4G15610	integral membrane family protein
245318_at	9.56453	9.55316	9.64945	9.72906	9.84132	9.71148	9.72164	9.6223	9.661	9.46795	9.46289	9.44189	9.70517	9.5797	9.63479	9.84325	9.65863	9.75142	AT4G16980	arabinogalactan-protein family
245319_at	1.90786	1.72276	1.67811	1.65317	1.42733	1.46212	1.81544	1.82713	1.55906	1.68002	1.61181	1.42834	1.78894	1.63908	1.86211	1.54728	1.97732	1.67908	AT4G16146	FUNCTIONS IN: molecular_function unknown; INVOLVED IN: biological_process unknown; LOCATED IN: cellular_component unknown; EXPRESSED IN: 24 plant structures; EXPRESSED DURING: 13 growth stages; CONTAINS InterPro DOMAIN/s: Lg106-like (InterPro:IPR012482);
245320_at	5.06707	5.16558	5.13978	4.96938	5.00123	4.92004	5.21025	5.148	5.1422	5.18761	5.34731	5.42508	5.31228	5.227	5.00124	5.01105	5.14218	5.12851	AT4G16444	unknown protein
245321_at	9.8309	9.77889	9.40265	9.5092	9.6696	9.55295	9.50062	9.6318	9.89991	9.73411	9.51985	9.61419	9.71017	9.66223	9.82569	9.6813	9.74738	9.62908	AT4G15545	unknown protein
245322_at	1.74657	1.86453	2.05296	1.8314	1.95627	1.80425	1.82739	1.57884	1.8392	1.87738	1.81861	1.65404	1.8294	1.8294	1.89994	1.81531	1.89532	1.61662	AT4G14815	protease inhibitor/seed storage/lipid transfer protein (LTP) family protein
245323_at	6.12666	5.92224	6.16257	6.71753	6.51779	6.51968	6.98085	6.68236	6.83563	6.93166	6.97353	7.21043	6.32599	6.45497	6.20031	6.39169	6.53052	6.68708	AT4G16500	cysteine protease inhibitor family protein / cystatin family protein
245324_at	4.49831	4.60673	4.65892	4.76377	4.59976	4.87716	5.04094	4.88198	4.75231	4.7218	4.59519	4.48261	4.44686	4.60266	4.27569	4.46483	4.70424	4.57566	AT4G17260	L-lactate dehydrogenase, putative
245325_at	4.2568	4.88434	4.30225	6.10516	6.78754	6.06654	7.3916	7.13955	7.90021	7.0497	6.89418	7.99658	5.38058	5.35936	5.26618	5.33448	5.81613	6.11288	AT4G14130	XTR7 (XYLOGLUCAN ENDOTRANSGLYCOSYLASE 7); hydrolase, acting on glycosyl bonds / hydrolase, hydrolyzing O-glycosyl compounds / xyloglucan:xyloglucosyl transferase
245326_at	5.59403	5.50644	5.53858	5.53214	5.65958	5.39869	5.29821	5.28219	5.53372	5.42698	5.46846	5.3339	5.57996	5.52549	5.6393	5.54177	5.49001	5.60545	AT4G14100	transferase, transferring glycosyl groups
245327_at	3.67092	3.81224	3.74112	3.50267	3.73835	3.72738	3.79831	3.98361	3.78588	3.88348	3.89095	3.92103	3.93652	3.98962	3.80714	3.76309	3.98123	3.77898	AT4G16850	unknown protein
245328_at	4.59988	5.20243	4.81375	4.30485	4.39904	4.82215	4.06712	4.2638	4.0445	4.0502	4.12563	4.08817	4.41922	4.75934	4.53534	4.16268	4.08423	3.95456	AT4G14465	DNA-binding protein-related
245329_at	4.69909	2.48499	2.85389	3.45319	3.60868	3.69338	3.04114	3.39788	3.50619	5.73564	4.33853	4.78105	2.45523	4.77651	3.17394	4.08719	5.54789	4.23011	AT4G14365	zinc finger (C3HC4-type RING finger) family protein / ankyrin repeat family protein
245330_at	6.42184	6.15935	6.45287	6.79632	6.62187	6.70764	6.84234	6.65152	6.89278	6.88336	6.80091	6.99703	6.54352	6.29949	6.67223	7.07018	7.04217	6.90182	AT4G14930	acid phosphatase survival protein SurE, putative
245331_at	6.55236	6.66302	6.45127	6.58778	6.37566	6.53534	6.41171	6.41184	6.53146	6.68733	6.7858	6.77799	6.69784	6.64294	6.62412	6.40217	6.35518	6.37692	AT4G14410	basic helix-loop-helix (bHLH) family protein
245332_at	6.6612	6.6595	6.60863	6.49038	6.41936	6.45638	6.35106	6.40663	6.47693	6.23539	6.31161	6.3085	6.33087	6.46933	6.47056	6.33289	6.20814	6.29295	AT4G15940	fumarylacetoacetate hydrolase family protein
245333_at	6.59393	6.50484	6.84734	6.70224	6.68251	6.72123	6.79298	6.80118	6.78332	6.82759	6.82243	6.93448	6.71303	6.71426	6.71671	6.7328	6.6612	6.86358	AT4G14615	unknown protein
245334_at	7.72974	7.62687	7.41376	8.11833	8.72933	8.47082	8.10504	7.68646	8.03851	7.87035	7.50005	7.76547	7.37029	7.56348	7.62289	7.75508	8.17049	7.39813	AT4G15800	RALFL33 (ralf-like 33); signal transducer
245335_at	1.48142	1.43583	1.31836	1.67677	1.42438	1.3023	1.28009	1.41669	1.3023	1.57099	1.34464	1.42716	1.6761	1.66896	1.20355	1.18047	1.49084	1.23273	AT4G16160	mitochondrial import inner membrane translocase subunit Tim17/Tim22/Tim23 family protein
245336_at	4.61144	4.76984	5.09303	5.19581	4.68233	5.06282	5.35138	5.08571	4.66518	5.27279	5.4297	5.23188	5.22071	5.27971	4.80215	5.69774	5.56307	5.80337	AT4G16515	unknown protein
245337_at	4.61181	4.38885	4.48136	4.43727	4.44832	4.39904	4.71144	4.4525	4.77194	4.58794	4.69687	4.52955	4.513	4.63514	4.46098	4.32727	4.36084	4.52523	AT4G16566	histidine triad family protein / HIT family protein
245338_at	5.34438	5.17616	5.46028	5.07329	5.16239	5.02315	5.03861	5.22853	5.21392	4.76407	4.95285	4.94547	5.06065	5.04236	5.16851	4.97672	4.97384	5.09104	AT4G16442	integral membrane family protein
245339_at	4.49099	4.56737	4.63103	4.5775	4.68174	4.68295	4.7242	4.83522	4.68818	4.52713	4.35616	4.27647	4.56253	4.88937	4.55531	4.61518	4.74515	4.86491	AT4G16120	COBL7 (COBRA-LIKE 7)
245340_at	6.38748	6.72408	6.9672	6.85044	6.76428	6.90738	6.91944	6.85482	6.52283	6.84754	6.91239	6.8612	6.84128	7.11211	6.66783	6.83465	6.86364	6.84111	AT4G14420	lesion inducing protein-related
245341_at	4.45171	4.47456	4.60514	4.17216	4.04191	3.78213	4.27691	4.5758	4.23406	4.48565	4.77596	4.62407	4.34244	4.5726	4.443	4.37495	4.19252	4.94	AT4G16447	unknown protein
245342_at	9.64224	9.8456	9.87898	9.94424	9.75777	9.84521	9.76273	9.79369	9.5922	9.7382	9.87744	9.82059	9.88802	9.97419	9.92841	9.86621	9.89241	9.95896	AT4G16720	60S ribosomal protein L15 (RPL15A)
245343_at	4.51855	5.11385	5.73316	5.02033	3.93576	5.32086	4.8385	4.80324	4.32259	5.03904	5.19566	4.649	5.40078	5.59265	5.21277	4.80205	4.69773	5.50158	AT4G15830	binding
245344_at	5.24754	5.21345	5.31836	5.52461	5.36888	5.59678	5.83109	5.71286	5.62598	5.86982	5.85544	5.81193	5.20122	5.36047	5.40498	5.65766	5.39761	5.65706	AT4G15475	F-box family protein (FBL4)
245345_at	2.21419	2.02415	1.9172	2.10183	1.91794	1.92013	1.91981	2.02415	1.99716	1.98255	2.10083	1.81531	1.93255	1.83562	1.94368	1.83149	1.80976	1.93328	AT4G16640	matrix metalloproteinase, putative
245346_at	8.32791	8.24219	8.01674	7.04549	7.91456	7.16052	6.2065	6.33817	6.6243	5.97194	5.8004	5.8791	8.13345	7.9117	8.22566	7.36855	7.33508	6.9502	AT4G17090	CT-BMY (CHLOROPLAST BETA-AMYLASE); beta-amylase
245347_at	8.097	7.99616	8.01732	7.72154	7.88395	7.86128	7.72339	7.81537	8.10239	7.89244	7.88557	7.76625	8.18982	7.95581	8.02897	7.83637	8.06166	8.05358	AT4G14890	ferredoxin family protein
245348_at	5.69751	5.96588	6.29296	5.36537	5.36685	5.39523	4.8929	5.16173	4.80905	4.82422	4.85748	4.83973	5.58591	5.51748	5.48478	5.54268	5.6399	5.13497	AT4G17770	ATTPS5; protein binding / transferase, transferring glycosyl groups / trehalose-phosphatase
245349_at	6.39701	5.79533	5.80515	5.82656	6.38374	5.44611	5.74601	5.69128	6.31012	5.76017	5.47504	5.75518	5.82838	5.42752	6.21567	5.69512	5.35201	5.4487	AT4G16690	MES16 (METHYL ESTERASE 16); catalytic/ hydrolase, acting on ester bonds / methyl indole-3-acetate esterase/ methyl jasmonate esterase
245350_at	7.36117	7.38028	7.25897	7.4069	7.46905	7.37614	7.41317	7.49209	7.46386	7.46802	7.37114	7.4093	7.46371	7.32196	7.36056	7.43703	7.514	7.3475	AT4G16830	nuclear RNA-binding protein (RGGA)
245351_at	6.77661	6.62413	6.54645	6.90994	6.99349	6.88319	7.13671	6.91838	7.10402	7.08027	7.12646	7.14496	6.64171	6.75245	6.68784	6.80263	6.90715	6.94334	AT4G17640	CKB2; protein kinase CK2 regulator
245352_at	5.85114	4.8777	5.7002	4.77987	5.32474	4.24388	3.49241	4.27112	4.48294	2.63223	2.2812	2.96189	3.98696	3.68436	4.63489	4.10868	3.72868	2.84963	AT4G15490	UGT84A3; UDP-glycosyltransferase/ sinapate 1-glucosyltransferase/ transferase, transferring glycosyl groups
245353_at	3.57274	2.59603	2.59286	4.89274	4.52194	4.54381	4.95805	4.28132	5.40864	4.89712	4.96076	5.01635	4.15193	2.99507	4.16081	4.58785	4.36846	4.64921	AT4G16000	unknown protein
245354_at	8.59224	8.55355	8.75449	8.42864	8.57183	8.43935	8.46403	8.5374	8.54128	8.44245	8.44467	8.16423	8.54682	8.67099	8.55063	8.4475	8.5639	8.77727	AT4G17600	LIL3:1; transcription factor
245355_at	9.40309	9.6359	9.7719	9.72369	9.66004	9.64586	9.56794	9.65886	9.3978	9.56793	9.71263	9.67279	9.71933	9.83114	9.75468	9.68258	9.63714	9.81576	AT4G17390	60S ribosomal protein L15 (RPL15B)
245356_at	10.1946	10.1111	10.2852	10.2133	10.317	10.2644	10.0494	10.1033	10.0795	9.98542	10.0331	9.98016	10.1243	10.085	10.0957	10.1151	10.0835	10.0464	AT4G13940	MEE58 (MATERNAL EFFECT EMBRYO ARREST 58); adenosylhomocysteinase/ copper ion binding
245357_at	7.54875	7.8611	7.84641	7.60405	7.6294	7.66543	7.78447	7.6067	7.72496	7.82579	7.88281	7.68771	7.98853	7.9058	7.89221	7.68056	7.6324	8.17409	AT4G17560	ribosomal protein L19 family protein
245358_at	5.66957	5.7255	5.77069	5.96433	6.06499	5.87861	5.70054	5.93321	5.78047	5.68146	5.87535	5.74486	5.83336	5.73209	5.90764	5.95132	5.99806	5.90747	AT4G15900	PRL1 (PLEIOTROPIC REGULATORY LOCUS 1); basal transcription repressor/ nucleotide binding / protein binding
245359_at	5.87412	5.43801	5.55872	5.76811	5.92563	5.65182	5.72451	5.61095	5.7323	5.76631	5.87384	5.87884	5.50529	5.40244	5.56262	5.5698	5.62112	5.64658	AT4G14430	IBR10 (INDOLE-3-BUTYRIC ACID RESPONSE 10); catalytic/ dodecenoyl-CoA delta-isomerase
245360_at	6.39014	6.12924	6.08062	6.23049	6.37873	6.1425	6.55786	6.34038	6.67808	6.81373	6.69423	6.93136	6.02776	6.10308	6.09287	6.32957	6.16142	6.38942	AT4G16330	oxidoreductase/ oxidoreductase, acting on paired donors, with incorporation or reduction of molecular oxygen, 2-oxoglutarate as one donor, and incorporation of one atom each of oxygen into both donors
245361_at	5.77688	5.68637	5.48992	5.78629	5.64097	5.78629	5.77971	5.82155	5.89894	5.97541	6.09355	5.99843	5.82081	5.6118	5.82859	5.87287	5.8822	5.83439	AT4G17790	INVOLVED IN: biological_process unknown; EXPRESSED IN: 23 plant structures; EXPRESSED DURING: 15 growth stages; CONTAINS InterPro DOMAIN/s: SNARE associated Golgi protein (InterPro:IPR015414); BEST Arabidopsis thaliana protein match is: unknown protein (T
245362_at	5.86305	6.40284	6.18899	8.06013	7.93353	8.09611	7.85115	7.26486	7.18418	7.62037	7.6846	7.80997	6.97205	6.98854	7.00193	7.5806	8.03868	7.50301	AT4G17460	HAT1; DNA binding / transcription factor
245363_at	3.37527	3.43223	3.33724	3.69381	3.50624	3.3349	3.02235	3.25638	3.45828	3.06016	2.97639	3.0975	3.29311	3.26354	3.21955	3.2542	2.66061	2.83214	AT4G15120	VQ motif-containing protein
245364_at	5.1081	5.1989	5.30867	5.19596	5.4837	5.09443	4.9756	5.06943	5.12381	4.91467	4.75923	4.81122	5.31342	5.29401	5.28145	5.03978	5.06744	5.18932	AT4G15790	unknown protein
245365_at	4.94985	5.19464	5.16508	4.86428	4.75449	4.89432	4.8331	4.98955	4.75065	4.89652	4.86272	4.92509	4.9855	5.22454	5.01691	4.778	4.97403	4.71796	AT4G17720	RNA recognition motif (RRM)-containing protein
245366_at	5.26853	5.33188	5.28389	5.4215	5.42483	5.3576	5.3926	5.40259	5.47311	5.42412	5.4482	5.31093	5.2827	5.30886	5.58139	5.18932	5.39402	5.39818	AT4G14965	AtMAPR4 (Arabidopsis thaliana membrane-associated progesterone binding protein 4); heme binding
245367_at	4.26367	4.50746	4.73222	4.44355	4.17714	4.30668	3.87788	4.48199	4.19819	4.13597	4.2866	4.13959	4.64233	4.70206	4.51122	4.14219	4.44978	4.58419	AT4G16265	NRPB9B; DNA binding / DNA-directed RNA polymerase/ nucleic acid binding / transcription regulator/ zinc ion binding
245368_at	5.51486	5.49955	5.4653	5.09938	5.04146	5.27768	5.00146	5.13196	5.2511	5.28136	5.21197	5.19698	5.57072	5.55688	5.44256	5.26608	5.43992	5.67468	AT4G15510	photosystem II reaction center PsbP family protein
245369_at	1.45417	1.18572	1.43733	1.26189	1.31596	1.52879	1.67829	1.23754	1.36544	1.79533	1.53337	1.61456	1.25652	1.41879	1.33227	1.67464	1.48081	1.79515	no_match	no_match
245370_at	4.22176	3.96108	3.49434	3.41928	3.7111	3.5803	3.58223	3.67705	3.97415	3.99367	3.53508	3.94677	3.61921	4.02339	4.11776	3.62465	3.78023	3.66481	AT4G16840	unknown protein
245371_at	1.22154	1.22592	1.22592	1.34575	1.33476	1.36858	1.20433	1.20184	1.1683	1.20443	1.195	1.00123	1.33612	1.44002	1.01217	1.10322	1.22835	1.40739	AT4G15750	invertase/pectin methylesterase inhibitor family protein
245372_at	8.69651	8.73578	8.88247	8.80848	8.72855	8.74856	8.48738	8.66215	8.55129	8.61922	8.7712	8.55301	8.98572	9.00512	8.90745	8.58128	8.70486	8.85052	AT4G15000	60S ribosomal protein L27 (RPL27C)
245373_s_at	8.1487	8.0587	7.99845	7.87541	7.98084	7.94634	8.04745	7.97477	8.1069	7.98843	8.03015	8.01661	8.11842	7.86504	7.97339	7.69577	7.84612	7.81685	AT4G14716;AT4G14710	[AT4G14716, ATARD1 (ACIREDUCTONE DIOXYGENASE 1); acireductone dioxygenase [iron(II)-requiring]/ metal ion binding];[AT4G14710, acireductone dioxygenase [iron(II)-requiring]/ metal ion binding]
245374_at	6.20491	6.28287	6.24706	6.22117	6.24571	6.4286	6.4793	6.36148	6.38717	6.47146	6.45754	6.63292	6.32272	6.40115	6.28929	6.43011	6.27895	6.4639	AT4G17620	glycine-rich protein
245375_at	1.48836	1.67407	1.30037	1.36307	1.38635	1.18996	1.49589	1.33415	1.22196	1.47125	1.34178	1.38446	1.24895	1.2031	1.18216	1.44465	1.25905	1.50593	AT4G17660	protein kinase, putative
245376_at	1.32709	1.25913	1.28189	1.29961	1.30489	1.30983	1.77541	1.18156	1.22182	1.34155	1.32627	1.24529	1.28646	1.71127	1.01445	1.34181	1.16423	1.43251	AT4G17690	peroxidase, putative
245377_at	1.8599	1.89915	1.88804	1.76974	1.85836	1.80645	2.12974	1.70041	1.88707	1.84888	2.01284	1.93357	2.14034	1.99031	1.79773	2.07628	1.93475	2.01443	no_match	no_match
245378_at	2.62331	2.3425	2.60052	2.55849	2.53526	2.62871	2.71002	2.34868	2.46115	2.5617	2.37826	2.52319	2.65477	3.01915	2.5681	2.77241	2.37939	2.77121	AT4G17710	HDG4 (HOMEODOMAIN GLABROUS 4); DNA binding / transcription factor
245379_at	3.49445	3.51644	3.40506	3.49839	3.57888	3.32548	3.39722	3.48978	3.73876	3.30265	3.5471	3.49324	3.5629	3.32331	3.44861	3.64101	3.39979	3.60212	AT4G17750	HSF1 (HEAT SHOCK FACTOR 1); DNA binding / protein binding / transcription factor
245380_at	2.08364	2.41404	2.57549	2.0784	2.00178	2.40789	1.92855	2.47465	2.21094	2.1476	1.9966	1.93352	2.3815	2.30058	2.36412	2.44742	2.4287	2.26352	AT4G17760	damaged DNA binding / exodeoxyribonuclease III
245381_at	1.00706	1.09071	1.25114	0.898654	1.14119	1.28593	1.2034	1.21928	1.17731	1.05886	1.03874	1.26744	1.05886	1.47787	1.06244	1.21983	1.22418	1.13425	AT4G17785	MYB39 (myb domain protein 39); DNA binding / transcription factor
245382_at	4.91364	5.14537	4.64268	5.26671	5.11844	5.55368	5.17114	5.36263	5.17003	5.50146	5.81742	5.86979	5.23302	5.1971	5.18832	5.07651	4.9391	5.18735	AT4G17800	DNA-binding protein-related
245383_at	5.14398	5.46752	5.44136	5.34363	5.41374	5.65251	5.58112	5.39804	5.48682	5.33728	5.25885	5.34003	5.45618	5.18488	5.34321	5.3558	5.30418	5.41373	AT4G17810	nucleic acid binding / transcription factor/ zinc ion binding
245384_at	2.41811	2.3504	2.36095	2.41145	2.5276	2.33378	1.94025	2.37625	2.37625	1.989	1.90364	2.2024	2.40939	2.29243	2.74619	2.40797	2.66148	2.14393	AT4G16790	hydroxyproline-rich glycoprotein family protein
245385_at	6.36171	5.51893	5.89208	5.69663	5.93748	5.39999	5.75107	5.69382	6.33692	5.30912	4.76868	5.188	5.15693	4.75478	5.64653	5.2901	5.10231	4.89202	AT4G14020	rapid alkalinization factor (RALF) family protein
245386_at	7.34251	7.20109	7.2041	7.2407	7.36858	7.11767	6.75842	7.07768	7.22609	6.66784	6.93303	6.94385	7.31642	6.98334	7.22184	7.07253	6.53002	6.67555	AT4G14010	RALFL32 (ralf-like 32); signal transducer
245387_at	7.45284	7.53095	7.58491	7.54398	7.47003	7.51819	7.13567	7.52729	7.21429	7.10509	7.16533	7.01532	7.52792	7.84887	7.63754	7.37769	7.45899	7.52287	AT4G17520	nuclear RNA-binding protein, putative
245388_at	8.47695	8.37431	8.2454	8.21411	8.54793	8.26643	8.26531	8.18543	8.45869	8.2074	7.99462	8.14477	8.36371	8.2918	8.34586	8.31597	8.44548	8.32899	AT4G16410	unknown protein
245389_at	2.90574	2.96971	2.9039	2.99853	2.25652	2.9814	3.21002	3.06816	2.74883	2.74644	3.06127	2.84193	2.92518	2.92518	2.9584	3.27543	2.90478	2.95722	AT4G17480	palmitoyl protein thioesterase family protein
245390_at	5.58838	4.97212	5.29749	4.97337	5.2923	4.8479	4.71195	4.92629	4.8191	4.66469	4.50002	4.518	4.99125	5.03926	5.01263	4.92894	4.92403	4.78207	AT4G17650	aromatic-rich family protein
245391_at	7.97864	7.9541	7.69997	8.38109	8.23002	8.29325	8.59191	8.62844	8.91147	8.98548	8.76718	8.97515	8.02375	7.94006	8.09462	8.31044	8.30802	8.51491	AT4G16520	ATG8F (autophagy 8f); microtubule binding
245392_at	4.26028	3.67002	4.58673	4.48988	4.21575	4.57755	5.08334	4.51374	5.54937	5.46636	5.0696	4.85473	3.73566	4.5319	4.25342	4.60587	3.63988	5.30644	AT4G15680	glutaredoxin family protein
245393_at	6.6272	6.75772	5.9194	6.37954	6.23887	6.45901	6.00146	6.49456	6.47055	6.3821	7.10855	6.96792	6.6928	6.52552	6.67969	6.34762	5.03975	6.28727	AT4G16260	catalytic/ cation binding / hydrolase, hydrolyzing O-glycosyl compounds
245394_at	8.26711	8.40744	8.51586	8.29866	8.15126	8.34579	8.29021	8.36035	8.21956	8.26971	8.38869	8.24877	8.45949	8.51897	8.30796	8.13314	8.04525	8.45623	AT4G16450	unknown protein
245395_at	4.97158	5.01647	5.04424	5.17024	4.9621	5.07334	5.33928	5.19288	5.0306	5.15352	5.09308	5.26415	4.97697	5.00338	5.03559	4.96904	5.09566	5.01635	AT4G17420	FUNCTIONS IN: molecular_function unknown; INVOLVED IN: biological_process unknown; LOCATED IN: cellular_component unknown; EXPRESSED IN: 23 plant structures; EXPRESSED DURING: 13 growth stages; CONTAINS InterPro DOMAIN/s: Protein of unknown function DUF12
245396_at	6.23623	6.14201	6.28264	6.41416	6.45202	6.46756	6.7411	6.67867	6.7845	6.83995	6.9249	6.83115	6.28195	6.25825	6.33175	6.41425	6.36933	6.79824	AT4G14870	P-P-bond-hydrolysis-driven protein transmembrane transporter
245397_at	4.42294	4.42668	4.40201	4.48181	4.11266	4.4567	4.5069	4.38585	4.15245	4.15748	4.46407	4.70166	5.02481	4.69817	4.90318	4.82067	5.11554	5.15538	AT4G14560	IAA1 (INDOLE-3-ACETIC ACID INDUCIBLE); protein binding / transcription factor
245398_at	6.14096	6.14969	6.17784	6.13844	5.84003	6.04869	5.99801	6.11202	5.89152	5.9341	6.0318	5.98156	6.12272	6.10202	6.08042	6.06475	6.09958	6.04264	AT4G14900	hydroxyproline-rich glycoprotein family protein
245399_at	8.39057	8.22389	8.60542	8.62833	8.56687	8.39215	8.19681	8.52673	8.62657	8.20582	8.19017	8.31663	8.61344	8.08509	8.70501	8.79367	8.25844	8.40006	AT4G17340	TIP2;2 (TONOPLAST INTRINSIC PROTEIN 2;2); water channel
245400_at	9.08998	8.8629	9.03534	9.05755	9.07167	9.02684	9.10062	9.033	9.21134	9.10582	9.02816	8.98229	8.93365	8.83258	9.01894	9.03998	8.92478	9.17565	AT4G17040	ATP-dependent Clp protease proteolytic subunit, putative
245401_at	4.85662	5.28616	4.8124	3.83573	3.62594	4.0994	3.83765	4.31189	3.78814	3.81199	4.03506	3.68857	4.62981	5.07152	4.75409	4.02794	3.8646	3.83182	AT4G17670	senescence-associated protein-related
245402_at	1.51958	1.03427	1.435	1.25924	1.34899	1.44518	1.39132	1.17074	1.39607	1.41875	1.23549	1.22487	1.34323	1.46098	1.30415	1.38473	1.13798	1.33358	AT4G17585	unknown protein
245403_at	1.24488	1.05575	0.978411	1.00204	0.658001	1.19717	1.37797	0.927542	1.00554	1.15833	0.996931	1.22728	1.01773	1.1211	0.780659	0.984339	0.984274	1.2031	AT4G17590	FUNCTIONS IN: molecular_function unknown; INVOLVED IN: biological_process unknown; LOCATED IN: cellular_component unknown; BEST Arabidopsis thaliana protein match is: nucleolar protein, putative (TAIR:AT4G26600.1); Has 62 Blast hits to 62 proteins in 19 s
245404_at	4.15285	4.38798	4.40356	4.44355	4.49431	4.60253	4.39823	4.58489	4.426	4.51544	4.67991	4.63681	4.64567	4.74764	4.47236	4.44724	4.60511	4.72986	AT4G17610	tRNA/rRNA methyltransferase (SpoU) family protein
245405_at	3.81782	3.72261	3.71817	3.70773	3.75357	3.768	4.00603	4.05045	4.03095	3.76638	3.82498	3.86393	3.64535	3.48183	3.75855	3.56194	3.83311	3.6451	AT4G17150	unknown protein
245406_at	2.40007	2.17722	2.42082	1.97109	2.27629	2.40741	2.23328	2.02415	2.24668	2.3568	2.13173	2.55973	2.49294	2.27124	2.10073	2.32308	2.34163	2.27078	AT4G17160	ATRABB1A (ARABIDOPSIS RAB GTPASE HOMOLOG B1A); GTP binding
245407_at	6.80734	6.71318	6.52426	6.84963	7.03311	6.85365	7.22912	7.0111	7.33379	7.12192	7.1283	7.21608	6.74899	6.62834	6.79123	6.61786	6.78417	6.81227	AT4G17170	RABB1C (ARABIDOPSIS RAB GTPASE HOMOLOG B1C); GTP binding / GTPase
245408_at	4.40372	4.52992	4.71025	4.77412	4.62615	4.78991	4.85357	4.85096	4.67545	4.59137	4.64285	4.61027	4.57232	4.78356	4.37935	4.77987	4.75775	4.57825	AT4G17180	glycosyl hydrolase family 17 protein
245409_at	0.880576	0.970245	0.971539	0.787727	0.878445	1.17205	0.951644	0.970245	0.91052	0.922594	0.918278	0.685254	0.929006	0.871886	0.814405	1.11104	0.810537	0.770916	AT4G17200	F-box family protein
245410_at	2.32528	1.99964	1.88553	2.40287	2.35232	2.38862	1.68588	2.26595	2.56797	2.1705	2.68424	2.76109	2.74211	2.18036	2.66746	2.52681	1.67238	2.34411	AT4G17220	ATMAP70-5 (microtubule-associated proteins 70-5); microtubule binding
245411_at	2.01329	2.34528	3.00949	2.93893	2.59695	2.79609	3.18345	3.00944	2.90209	3.15832	3.33825	3.06351	2.56339	2.80483	2.68438	2.93153	2.66061	3.28539	AT4G17240	unknown protein
245412_at	4.45328	4.69057	4.47224	4.85933	4.3851	4.74638	3.98388	4.33535	4.29546	3.76309	4.00303	3.70554	4.38827	4.23276	4.25442	3.84971	3.38993	3.74143	AT4G17280	INVOLVED IN: multicellular organismal development; LOCATED IN: membrane; EXPRESSED IN: 11 plant structures; EXPRESSED DURING: 6 growth stages; CONTAINS InterPro DOMAIN/s: Uncharacterised conserved protein UCP037471 (InterPro:IPR017214), Protein of unknown
245413_at	6.18522	6.19676	6.41478	6.00654	6.0137	6.33546	6.30344	6.15226	6.19533	6.25623	6.13279	6.06125	6.17255	6.3903	6.32925	6.23717	6.20179	6.56449	AT4G17300	NS1; asparagine-tRNA ligase
245414_at	3.69156	3.55702	3.80793	3.73042	3.98284	3.5676	3.85259	3.74291	3.76552	3.52408	3.45807	3.4465	3.58221	3.7978	3.6042	3.60655	3.79878	3.66528	AT4G17310	unknown protein
245415_at	7.4972	7.47956	7.43993	7.34038	7.36544	7.37693	7.18871	7.31914	7.24195	7.15535	7.04508	7.13511	7.37387	7.34055	7.47443	7.40489	7.47593	7.23081	AT4G17330	ATG2484-1; RNA binding
245416_at	3.43254	3.83484	3.76841	3.7794	3.7291	3.77909	3.87788	3.61929	3.701	3.55393	3.77646	3.64361	3.73566	3.75213	3.59713	3.56416	3.53604	3.63947	AT4G17350	phosphoinositide binding
245417_at	4.9404	4.93915	4.7088	4.34738	4.40178	4.29184	3.90107	4.22183	4.39829	3.91714	3.70413	3.75228	4.46103	4.37722	4.74256	4.28218	4.27304	4.1554	AT4G17360	formyltetrahydrofolate deformylase/ hydroxymethyl-, formyl- and related transferase/ methyltransferase
245418_at	5.91961	5.83062	5.73621	5.66975	5.79837	5.66572	5.8831	5.73023	5.88688	5.88198	5.8232	5.92424	5.5945	5.59622	5.89415	5.69504	5.50714	5.74147	AT4G17370	oxidoreductase family protein
245419_at	1.62566	1.50334	1.74207	1.49166	1.42283	1.55236	1.60541	1.53148	1.50759	1.58038	1.53888	1.43733	1.39247	1.52489	1.75953	1.84195	1.43272	1.45646	AT4G17380	MSH4 (MUTS HOMOLOG 4); ATP binding / damaged DNA binding / mismatched DNA binding
245420_at	3.38493	2.97984	3.20006	2.9421	3.29275	2.93793	2.99669	3.02699	2.90045	2.79589	2.71246	3.03972	3.06054	2.89837	3.15281	2.86929	3.18023	2.9716	AT4G17410	zinc ion binding
245421_at	3.58563	3.32608	3.31021	3.28688	3.49001	2.94579	3.27058	3.44216	3.22183	3.08625	3.24156	3.25767	3.39297	3.15332	3.24902	3.2016	3.25575	3.19559	AT4G17430	unknown protein
245422_at	4.22019	3.1747	3.00639	2.77218	2.70217	2.98712	3.14169	3.0525	3.02527	2.07429	2.25352	2.4278	3.79923	2.10378	3.15614	3.77465	4.15537	2.59177	AT4G17470	palmitoyl protein thioesterase family protein
245423_at	1.86084	1.88291	2.04497	1.9451	1.86614	1.99818	1.9843	2.15785	1.92503	1.69414	2.0043	1.72329	1.66594	1.79133	1.73417	1.58766	1.90677	1.56133	AT4G17483	palmitoyl protein thioesterase family protein
245424_at	0.9583	0.973234	0.779472	0.882031	0.891	0.821752	0.93881	0.682247	0.902103	0.946064	0.933814	0.89438	0.890368	0.82409	0.805885	0.940905	0.807962	0.896382	AT4G17505	unknown protein
245425_at	5.02301	5.3715	5.2453	5.27087	5.10453	5.3187	5.39385	5.41316	5.27008	5.45652	5.49076	5.45657	5.09898	5.35376	5.12054	5.12397	5.19976	5.28129	AT4G17510	UCH3 (UBIQUITIN C-TERMINAL HYDROLASE 3); ubiquitin thiolesterase
245426_at	4.88233	4.91462	4.81005	4.57431	4.65447	4.54465	4.42163	4.54489	4.80928	4.59738	4.59738	4.44081	4.92376	4.96333	4.86582	4.54584	4.71373	4.94979	AT4G17540	unknown protein
245427_at	5.72839	4.97241	5.29772	4.4274	4.77644	4.46278	3.99227	4.3808	4.23465	3.90303	3.79742	4.03397	4.78311	4.51211	4.92589	4.88559	4.57243	3.94988	AT4G17550	transporter-related
245428_at	4.37515	4.16534	4.34248	3.72814	3.67915	4.09223	3.65037	3.85385	3.80532	3.7048	3.66014	3.49292	3.91145	4.23651	4.07281	3.95503	3.91437	3.94346	AT4G17570	zinc finger (GATA type) family protein
245429_at	2.42926	2.18659	2.26221	2.24319	2.25256	2.07539	2.25154	2.204	2.204	1.97141	2.18134	2.20852	2.20826	2.27958	1.91936	2.37053	2.16535	2.20909	AT4G17580	Bax inhibitor-1 family protein / BI-1 family protein
245430_at	4.86876	4.93829	4.98035	5.07602	4.87863	4.98683	5.30892	4.99772	4.98294	5.16024	5.16425	5.15946	4.9461	4.98126	4.89297	4.93502	4.95639	5.22687	AT4G17060	unknown protein
245431_at	4.77698	4.89151	4.61883	5.14106	5.13537	4.97183	5.51209	5.19282	5.39809	5.85742	5.79725	5.86318	5.30301	5.30072	5.24259	5.11739	5.17557	5.48582	AT4G17080	FUNCTIONS IN: molecular_function unknown; INVOLVED IN: biological_process unknown; LOCATED IN: cellular_component unknown; EXPRESSED IN: 22 plant structures; EXPRESSED DURING: 13 growth stages; CONTAINS InterPro DOMAIN/s: MORN motif (InterPro:IPR003409);
245432_at	4.626	4.84234	4.68241	4.76159	4.46487	4.70065	4.29306	4.85898	4.64364	4.57135	4.65222	4.48542	4.90491	5.09537	4.72922	4.53844	4.98003	4.78515	no_match	no_match
245433_at	5.36117	5.36084	5.41314	5.2231	5.21667	5.3361	5.13656	5.05443	5.07808	5.01322	5.2277	5.24934	5.35434	5.3836	5.18369	5.06046	5.1592	4.91896	AT4G17140	FUNCTIONS IN: molecular_function unknown; INVOLVED IN: biological_process unknown; LOCATED IN: vacuole; EXPRESSED IN: 24 plant structures; EXPRESSED DURING: 13 growth stages; CONTAINS InterPro DOMAIN/s: Pleckstrin homology (InterPro:IPR001849); BEST Arabi
245434_at	2.5218	2.59155	2.40849	2.62772	2.60712	2.59319	2.55038	2.28871	2.24515	2.46154	2.47879	2.56759	2.52447	2.57675	2.54586	2.44588	2.57222	2.59319	AT4G17140	FUNCTIONS IN: molecular_function unknown; INVOLVED IN: biological_process unknown; LOCATED IN: vacuole; EXPRESSED IN: 24 plant structures; EXPRESSED DURING: 13 growth stages; CONTAINS InterPro DOMAIN/s: Pleckstrin homology (InterPro:IPR001849); BEST Arabi
245435_at	1.41885	1.72866	1.47619	1.56432	1.44002	1.80129	1.68117	1.56924	1.60822	1.76042	1.63985	1.63047	1.71761	1.81853	1.23834	1.26715	1.58258	1.66204	no_match	no_match
245436_at	1.67824	1.4411	1.60311	1.78583	1.7424	1.72125	1.61957	1.26006	1.60228	1.57251	1.45001	1.41856	1.6693	1.65286	1.55957	1.5598	1.56478	1.6693	AT4G16620	integral membrane family protein / nodulin MtN21-related
245437_at	4.22119	4.02634	4.21208	4.40283	4.65863	4.42175	3.9501	4.08662	3.8941	4.11257	4.13688	4.02985	4.05099	4.12461	4.02659	4.14946	4.42603	4.17446	no_match	no_match
245438_at	5.09532	4.89648	5.15384	4.8677	4.8984	4.78582	4.80926	5.01349	4.71159	4.56434	4.71614	4.59854	4.91845	4.89409	4.90064	4.96853	4.89908	4.93973	AT4G16650	unknown protein
245439_at	3.43345	3.12709	3.19596	3.11828	2.954	2.97083	2.91455	3.39071	3.47544	3.09513	3.29412	2.87643	3.15768	3.05652	2.97603	2.8529	3.27099	2.77835	AT4G16670	phosphoinositide binding
245440_at	2.51979	2.11175	2.09239	2.17978	2.5276	2.27681	2.38405	2.14458	2.92816	2.41299	2.59084	2.77264	2.128	1.83921	2.39401	2.55849	2.4423	2.0503	AT4G16680	RNA helicase, putative
245441_at	2.60219	2.6269	2.84346	2.95395	2.84742	2.80353	2.76805	2.41581	2.62543	2.59342	2.59106	2.41345	2.75301	2.98114	2.77554	2.88831	2.89811	2.97857	AT4G16700	PSD1 (phosphatidylserine decarboxylase 1); phosphatidylserine decarboxylase
245442_at	4.75244	4.89688	4.89361	5.09591	4.93348	4.98683	5.32845	5.36282	5.35778	5.38341	5.38249	5.3229	5.15753	4.89085	4.9055	4.98315	5.07513	5.01635	AT4G16710	glycosyltransferase family protein 28
245443_at	0.904913	0.840957	0.970393	1.07165	0.977846	0.714677	0.965582	1.16867	0.990357	0.945767	0.994711	1.05395	0.945767	1.11949	1.01531	1.1278	0.988693	1.08242	AT4G16730	lyase/ magnesium ion binding
245444_at	2.02859	2.03551	2.13749	1.81796	1.89968	2.07539	1.80513	1.83411	1.73653	1.95605	1.94627	1.63354	2.02415	2.25494	1.93192	1.95845	1.87229	1.82311	AT4G16740	ATTPS03; (E)-beta-ocimene synthase/ myrcene synthase
245445_at	2.5857	2.45707	2.29906	2.39159	2.12267	2.20865	2.06293	2.1701	2.21466	2.03097	2.39811	2.07759	2.56339	2.1442	2.37321	3.0345	1.98227	1.94274	AT4G16750	DRE-binding transcription factor, putative
245446_at	4.87195	5.09115	5.00011	5.06185	5.03712	5.08701	5.27721	5.19124	5.08788	5.18348	5.39475	5.264	4.99821	5.09103	4.93722	5.05274	4.8428	5.22545	AT4G16800	enoyl-CoA hydratase, putative
245447_at	1.8392	1.29145	1.59932	1.20953	1.43193	1.77377	1.65509	1.22869	1.27609	1.67108	1.35192	1.33506	1.29687	1.65261	1.48243	1.53445	1.55163	1.41714	AT4G16820	lipase class 3 family protein
245448_at	3.72182	3.44005	2.24038	3.22728	3.7111	3.42947	2.6473	3.23715	3.97415	4.33853	3.62366	4.17556	3.38341	4.55174	3.71171	3.16148	4.30739	3.84485	AT4G16860	RPP4 (recognition of peronospora parasitica 4); LRR domain binding
245449_at	2.92655	3.21991	3.18672	3.52837	3.44747	3.82466	4.36719	4.15056	4.3711	4.24121	4.24348	4.3882	3.09512	3.67893	2.74948	4.12031	3.93063	4.48958	AT4G16870	transposable element gene
245450_at	2.88835	2.68381	2.60243	1.93402	2.0681	2.44604	1.85926	2.17721	2.52485	2.29372	2.07921	1.97495	2.62223	3.34631	3.08388	2.55849	2.59428	2.47436	AT4G16880	disease resistance protein-related
245451_at	5.28973	5.34104	4.84966	4.85008	4.93495	4.96161	4.61003	4.7068	4.84984	4.98608	4.84566	4.85512	5.16293	4.96392	5.19216	4.88521	5.3643	4.9349	AT4G16890	SNC1 (SUPPRESSOR OF NPR1-1, CONSTITUTIVE 1); nucleotide binding
245452_at	0.407428	0.571701	0.605679	0.535011	0.670784	0.606235	0.632512	0.513911	0.468952	0.49477	0.493552	0.39217	0.553373	0.430247	0.491685	0.506519	0.657184	0.577533	AT4G16910	transposable element gene
245453_at	2.39771	2.49674	2.14452	2.53846	2.81751	2.79947	2.81523	2.53828	2.33628	2.66349	2.72211	2.95208	2.03283	2.23338	2.46794	1.94366	2.47204	2.58728	AT4G16900	ATP binding / protein binding / transmembrane receptor
245454_at	1.37046	1.45412	1.2031	1.41193	1.16083	1.44162	1.48458	1.2108	1.3859	1.59678	1.6407	1.5635	1.37673	1.3786	1.50422	1.16113	1.25222	1.44218	AT4G16920	disease resistance protein (TIR-NBS-LRR class), putative
245455_at	0.693995	0.656712	0.725683	0.596342	0.861455	0.813067	0.71406	0.725144	0.609615	0.646946	0.725683	0.855611	0.712072	0.716301	0.654001	0.826211	0.839042	0.560393	AT4G16930	disease resistance protein (TIR-NBS-LRR class), putative
245456_at	5.77708	5.46797	5.15369	5.57618	5.50028	5.75668	5.6202	5.41144	5.7289	6.05183	5.68458	5.83952	5.51018	5.61052	5.68644	5.69591	5.97908	5.86097	AT4G16950	RPP5 (RECOGNITION OF PERONOSPORA PARASITICA 5); nucleotide binding
245457_s_at	2.61171	2.69142	2.41435	2.45195	2.61752	2.56724	2.61373	2.54444	2.41	2.76208	2.45697	2.55446	2.62246	2.66025	2.47373	2.46789	2.48383	2.32988	AT4G16940;AT4G16960	[AT4G16940, ATP binding / nucleoside-triphosphatase/ nucleotide binding / protein binding / transmembrane receptor];[AT4G16960, disease resistance protein (TIR-NBS-LRR class), putative]
245458_at	3.36123	3.23442	3.33626	3.47929	2.93898	3.42862	3.53469	3.35527	3.20089	3.16051	3.37261	3.15276	3.31673	3.3622	3.35994	3.3243	3.28222	3.54123	AT4G16970	ATP binding / kinase/ protein kinase/ protein serine/threonine kinase
245459_at	2.98978	2.71092	2.692	2.51292	2.52637	2.58153	2.61576	2.60883	2.22166	2.59183	2.46085	3.00502	2.38619	2.58859	2.50372	2.66542	2.83674	2.75717	no_match	no_match
245460_at	5.43467	5.04988	4.40044	5.15239	5.45696	5.48351	5.90768	5.57574	5.75626	6.16196	5.82221	5.95732	4.94474	5.57374	5.21766	5.01916	5.70067	5.6705	AT4G16990	RLM3 (RESISTANCE TO LEPTOSPHAERIA MACULANS 3); ATP binding / transmembrane receptor
245461_at	2.19956	2.40044	2.90949	2.54587	2.07438	2.44949	2.62107	2.54749	2.42888	2.819	2.61447	2.50609	2.84492	2.554	2.44599	2.61813	2.23849	2.56018	AT4G17000	unknown protein
245462_at	3.42528	3.42645	3.46407	3.49402	3.41436	3.52103	3.71388	3.69655	3.73202	3.6848	3.61734	3.64057	3.70955	3.47867	3.41063	3.56719	3.53753	3.74501	AT4G17020	transcription factor-related
245463_at	5.64978	5.6158	5.4978	4.84235	4.35507	4.8906	5.35006	5.41678	4.80031	4.5075	4.96682	5.0926	5.3265	5.02501	5.07269	6.0016	4.47513	4.86009	AT4G17030	ATEXLB1 (ARABIDOPSIS THALIANA EXPANSIN-LIKE B1)
245464_at	2.6519	2.49376	2.6194	2.41306	2.54569	2.5056	2.48912	2.52239	2.74829	2.57485	2.37705	2.47628	2.4505	2.59873	2.52231	2.40861	2.53514	2.40221	no_match	no_match
245465_at	2.85332	1.63155	1.89787	1.5832	1.68927	1.69635	1.49108	1.40117	1.58748	1.41284	1.4402	1.49247	1.71234	1.76858	1.92637	1.60297	1.41022	1.64376	AT4G16590	ATCSLA01; cellulose synthase/ glucosyltransferase/ transferase, transferring glycosyl groups
245466_at	1.51624	1.58467	1.70816	1.71215	1.54551	1.57943	1.61108	1.22793	1.42059	1.603	1.56314	1.44749	1.69622	1.79362	1.72556	1.681	1.46268	1.65509	AT4G16600	transferase, transferring glycosyl groups / transferase, transferring hexosyl groups
245467_at	3.05914	3.14469	3.18288	2.93367	2.93791	3.39179	3.1957	3.02767	3.18538	3.00721	3.32755	3.10677	3.30372	3.41322	3.30168	3.45378	3.08395	3.27882	AT4G16610	zinc finger (C2H2 type) family protein
245468_at	1.27672	1.40634	1.18051	1.2663	1.15791	1.35537	1.332	1.26774	1.27323	1.37715	1.40412	1.22232	1.27307	1.52127	1.18322	1.63621	1.08189	1.32356	AT4G15980	pectinesterase family protein
245469_at	0.358063	0.463361	0.411485	0.530942	0.376099	0.403579	0.374736	0.404406	0.550499	0.398231	0.319637	0.539914	0.36395	0.374736	0.334293	0.338304	0.535011	0.522022	AT4G16010;AT4G16020	[AT4G16010, transposable element gene];[AT4G16020, transposable element gene]
245470_at	1.43697	1.57571	1.57571	1.69418	1.56936	1.62919	1.5825	1.43723	1.7261	1.59804	1.42406	1.58966	1.63571	1.56714	1.59277	1.79218	1.60406	1.55164	AT4G16020	transposable element gene
245471_at	0.696149	0.756572	0.737849	0.711824	1.12232	0.80728	0.827095	0.845322	1.055	0.80444	0.855138	0.953086	0.842094	0.948558	0.915608	0.77922	0.75427	0.883106	AT4G16030	structural constituent of ribosome
245472_at	1.21057	0.993855	1.2031	1.20424	0.932558	0.877157	0.975834	1.01801	1.00855	1.17661	0.971632	0.989146	1.01773	0.934938	0.917904	1.23754	0.969482	0.997411	AT4G16040	unknown protein
245473_at	0.712311	0.466735	0.654283	0.653092	0.600398	0.668932	0.83214	0.582979	0.648737	0.604147	0.667643	0.695646	0.744854	0.641931	0.709222	0.701309	0.623645	0.927645	AT4G16050	unknown protein
245474_at	4.74235	4.70664	5.00815	4.95985	4.70164	4.79677	5.04544	5.0945	4.97723	4.92523	4.91799	5.07531	4.69544	4.74764	4.72526	5.00934	5.05072	4.97377	AT4G16060	unknown protein
245475_at	2.17239	2.36893	2.36095	2.12861	2.20395	2.37039	2.35805	2.26802	2.02179	2.1919	2.15629	2.07759	2.30459	2.40892	2.07889	2.39287	2.00659	2.15498	no_match	no_match
245476_at	1.64447	1.686	1.68739	1.5364	1.61434	1.70616	1.62847	1.3938	1.55668	1.63645	1.59406	1.36321	1.67747	1.8577	1.57719	1.88293	1.59758	1.63645	AT4G16090	unknown protein
245477_at	4.55645	3.97536	4.07821	4.36874	4.68752	4.38668	4.56346	4.49333	4.52406	4.56534	4.35464	4.5651	4.1029	4.13059	4.33272	4.24248	4.42762	4.1773	AT4G16110	ARR2 (ARABIDOPSIS RESPONSE REGULATOR 2); transcription factor/ two-component response regulator
245478_at	5.26481	5.24458	5.00154	5.18224	5.2464	5.3933	5.5775	5.52521	5.64011	5.85481	5.67583	5.79566	5.10564	5.07342	5.15924	5.36346	5.17178	5.49939	AT4G16130	ARA1 (ARABINOSE KINASE); ATP binding / L-arabinokinase/ galactokinase
245479_at	6.21719	6.23349	6.12915	5.83382	5.67054	5.95213	5.73117	5.49854	5.67405	5.38537	5.55058	5.43807	6.12923	5.96257	6.05083	5.5578	5.829	5.60078	AT4G16140	proline-rich family protein
245480_at	4.4716	4.53217	4.43281	4.59782	4.56765	4.66449	4.74091	4.51232	4.66055	4.86729	4.74683	5.02536	4.61043	4.54704	4.6316	4.60749	4.83924	4.76316	no_match	no_match
245481_at	5.80703	5.77597	5.84979	5.80014	5.94248	5.78405	5.90731	5.99232	5.96503	5.90297	5.95666	6.11733	5.9288	5.86593	5.88981	5.73989	5.84277	5.84937	AT4G16170	unknown protein
245482_at	4.42936	4.39046	4.48928	4.59826	4.67404	4.69485	4.75656	4.67404	4.70544	4.75834	4.69692	4.89849	4.33215	4.50035	4.38407	4.87907	4.64336	4.61503	AT4G16180	unknown protein
245483_at	9.07628	8.62618	8.56789	9.08875	9.10336	8.77507	8.42466	8.86561	9.40114	8.45824	8.36139	8.52152	8.53449	7.98024	8.73927	8.74018	8.56255	8.07166	AT4G16190	cysteine proteinase, putative
245484_at	5.07197	4.96998	5.14301	5.06582	5.15014	4.95997	5.32527	5.27826	5.31319	5.24213	5.16956	5.39418	4.86488	5.08036	4.93005	5.03321	5.11501	5.01005	AT4G16210	ECHIA (ENOYL-COA HYDRATASE/ISOMERASE A); catalytic
245485_at	2.23873	2.60548	3.13414	2.64126	2.70084	3.04618	2.98081	2.74741	2.24022	2.93244	2.79459	2.72318	2.68995	2.53398	2.87288	2.67922	2.74415	2.71369	no_match	no_match
245486_x_at	4.20192	4.32059	4.31582	4.22731	4.07988	4.26747	4.33112	4.0199	4.34142	4.41534	3.97166	4.37027	4.19813	4.73965	4.1333	4.22679	4.05478	4.2012	AT4G16240	unknown protein
245487_at	5.05834	4.65804	5.03715	4.83724	4.56006	4.6643	4.62485	4.8263	4.80554	4.67089	4.54915	4.4628	4.7481	4.63925	4.76307	4.6304	4.56783	4.68673	AT4G16250	PHYD (PHYTOCHROME DEFECTIVE D); G-protein coupled photoreceptor/ red or far-red light photoreceptor/ signal transducer
245488_at	1.38437	2.02415	1.86294	1.60836	1.48752	1.46685	1.56341	1.63008	1.4316	1.4422	1.43142	1.43632	1.58808	1.56202	1.3261	1.52981	1.441	1.39498	AT4G16270	peroxidase 40 (PER40) (P40)
245489_at	3.92214	3.9451	3.85576	4.09597	4.12166	3.9648	4.33459	4.27441	4.217	4.15176	4.0188	4.23508	3.95677	4.04975	4.09344	4.1339	4.11218	4.0535	AT4G16280	FCA; RNA binding
245490_at	2.46177	2.45733	2.26308	2.46599	1.90641	2.42485	2.29655	2.42109	2.81156	2.5756	2.19678	2.39771	2.47137	2.27871	2.36095	2.45733	2.55945	2.57168	AT4G16310	LDL3 (LSD1-LIKE3); amine oxidase/ electron carrier/ oxidoreductase
245491_at	3.21057	3.13309	3.17153	3.06168	3.08182	3.21972	3.18901	3.20279	3.1719	2.9575	2.83516	3.1287	3.06142	3.26207	3.23955	3.31242	3.41205	3.17146	no_match	no_match
245492_at	4.7389	5.08746	5.07097	4.86784	5.08311	5.00691	4.90557	5.09224	4.81696	4.76589	4.93127	4.79305	5.03509	4.95222	5.08153	4.84592	5.09537	4.95982	AT4G16340	SPK1 (SPIKE1); GTP binding / GTPase binding / guanyl-nucleotide exchange factor
245493_at	1.96851	1.62185	1.64816	1.65032	1.87463	1.67368	1.61903	1.53683	1.67268	1.74931	1.79984	1.79669	1.95312	1.58079	1.60187	1.70288	1.61017	1.71783	no_match	no_match
245494_at	6.49724	6.47029	6.58351	6.11093	6.11025	6.00822	5.91771	6.00994	5.82989	5.847	5.90169	5.57346	6.37384	6.60499	6.38003	6.14116	6.13738	6.26713	AT4G16390	LOCATED IN: chloroplast; EXPRESSED IN: 22 plant structures; EXPRESSED DURING: 13 growth stages; CONTAINS InterPro DOMAIN/s: Pentatricopeptide repeat (InterPro:IPR002885), Smr protein/MutS2 C-terminal (InterPro:IPR002625); BEST Arabidopsis thaliana protein
245495_at	2.19463	2.43741	2.2667	2.05071	2.05627	2.36412	2.16713	2.33534	2.18501	2.36352	2.62373	2.59805	2.54082	2.32753	2.36121	2.00724	2.20218	2.10121	AT4G16400	unknown protein
245496_at	4.70146	4.55282	4.6462	4.74399	4.74867	4.64915	4.79423	4.75002	4.78631	4.6187	4.52581	4.75706	4.56914	4.51277	4.54121	4.84821	4.70759	4.63513	AT4G16440	ferredoxin hydrogenase
245497_at	1.09697	0.988156	1.03052	1.02263	1.14348	1.1269	1.44071	1.02392	1.1317	1.09126	1.0674	1.22262	1.02111	1.08371	0.915473	1.21726	1.0112	1.12145	AT4G16460	unknown protein
245498_at	3.603	3.58223	3.42001	3.58651	3.63904	3.51275	3.50059	3.54271	3.5437	3.56775	3.5471	3.4519	3.74189	3.61016	3.29832	3.44083	3.42863	3.67939	AT4G16470	INVOLVED IN: biological_process unknown; LOCATED IN: cellular_component unknown; EXPRESSED IN: 14 plant structures; EXPRESSED DURING: 4 anthesis, C globular stage, petal differentiation and expansion stage, D bilateral stage, E expanded cotyledon stage; C
245499_at	4.26886	3.95457	3.87667	4.67558	4.61529	4.8447	5.0592	4.76458	5.0053	5.23259	5.38748	5.33408	4.42385	4.45163	4.16292	4.85154	4.78802	4.90757	AT4G16480	INT4 (INOSITOL TRANSPORTER 4); carbohydrate transmembrane transporter/ myo-inositol:hydrogen symporter/ sugar:hydrogen symporter
245500_at	1.76211	1.84397	1.7841	1.71514	1.69102	2.04956	1.90965	1.77586	1.65763	1.84353	1.59813	1.82086	1.84353	1.70645	1.61442	2.06547	1.84681	1.63409	AT4G15590	transposable element gene
245501_at	5.49595	5.78403	6.17982	5.77466	5.30119	5.70157	6.14478	5.58496	5.13878	5.36403	5.66588	5.28424	5.72901	5.26139	5.51473	5.99296	5.54219	5.58943	AT4G15620	integral membrane family protein
245502_at	4.78814	5.00572	4.98925	5.07809	5.21219	5.19788	4.89983	5.13984	4.78451	4.78044	4.72949	4.73786	4.93632	5.22043	4.88129	5.01651	5.17003	5.05761	AT4G15640	unknown protein
245503_at	0.820792	0.64041	0.747412	0.711813	0.836798	0.652082	0.500743	0.735569	0.780159	0.53944	0.701026	0.717031	0.691118	0.848322	0.560332	0.6681	0.748447	0.587978	AT4G15650	protein kinase-related
245504_at	1.67166	1.32795	1.66049	1.38643	1.11449	1.37265	1.74741	1.73778	2.73929	1.69694	1.97586	2.08825	1.38843	1.40886	1.53111	1.68677	0.986084	1.98086	AT4G15660	glutaredoxin family protein
245505_at	3.70689	2.86031	3.41227	3.66463	3.58475	3.68406	4.26508	3.9638	4.96429	4.73593	4.50328	4.79568	3.24834	3.51284	3.47626	3.65976	2.81357	4.4812	AT4G15690	glutaredoxin family protein
245506_at	1.33455	0.826633	1.24039	1.36237	1.18516	1.49374	2.55072	2.2023	3.09512	3.00135	2.81757	3.15137	0.781974	0.986444	1.29289	1.25197	0.572297	2.63706	AT4G15700	glutaredoxin family protein
245507_at	1.29575	1.20255	1.2031	1.18207	1.57122	1.4255	1.40306	1.22367	1.36572	1.40306	1.10197	1.12985	1.24843	1.12294	1.15821	1.30105	1.24391	1.09885	AT4G15710	unknown protein
245508_at	1.01354	0.984536	1.02941	0.914419	1.02429	1.06953	1.00039	1.07382	1.05004	0.910856	0.933814	1.00965	0.991142	1.03908	0.929454	1.14608	0.97401	1.07382	AT4G15720	pentatricopeptide (PPR) repeat-containing protein
245509_at	1.82642	1.87635	1.86386	2.14311	1.93963	2.0632	1.7377	1.85718	1.926	1.74819	1.74819	1.64474	1.64471	1.97954	1.68077	1.62026	2.03326	1.69934	AT4G15730	zinc ion binding
245510_at	2.12781	2.14874	1.98449	2.03357	1.86614	1.9207	1.78533	1.92487	2.0094	2.20932	2.06591	2.27422	2.30637	2.20614	1.97265	2.36933	1.74996	2.15647	AT4G15740	C2 domain-containing protein
245511_at	1.07718	0.883563	1.08481	1.04716	1.02394	0.939739	1.10093	0.938941	1.12396	1.02394	0.933814	1.0694	1.15192	1.10093	0.947546	1.05131	0.921877	1.00679	AT4G15755	C2 domain-containing protein
245512_at	7.02884	7.02039	6.86929	7.08191	7.29343	6.91191	6.43561	6.59192	6.65446	6.44967	6.39438	6.4568	7.13122	7.16697	6.99735	6.6237	7.09276	6.81728	AT4G15770	RNA binding / protein binding
245513_at	5.30338	5.12461	5.25391	5.29058	5.44539	5.49126	5.9018	5.75437	5.92581	5.73932	5.86647	5.9976	5.4673	5.27909	5.36119	5.39355	5.34821	5.62445	AT4G15780	ATVAMP724
245514_at	3.6525	3.2572	3.55268	3.7785	3.92989	3.67831	3.58223	3.56291	3.53603	3.53895	3.36934	3.82066	3.30687	3.53306	3.39966	3.48724	3.99203	3.47274	no_match	no_match
245515_at	1.54164	1.51247	1.51247	1.49166	1.46642	1.50477	1.49088	1.50477	1.48102	1.40596	1.26508	1.19293	1.79765	1.64847	1.63161	1.43866	1.55199	1.44367	AT4G15810	GTP binding
245516_at	3.92938	4.17606	4.01095	3.9297	3.87153	3.74395	3.92341	3.88923	3.99049	3.70728	3.82024	3.73458	3.88417	4.02647	3.97415	3.95214	3.98436	3.94924	AT4G15820	FUNCTIONS IN: molecular_function unknown; INVOLVED IN: biological_process unknown; LOCATED IN: cellular_component unknown; EXPRESSED IN: 19 plant structures; EXPRESSED DURING: 13 growth stages; BEST Arabidopsis thaliana protein match is: emb1703 (embryo d
245517_at	5.37232	5.22818	5.28389	5.06457	5.16475	5.21444	5.22696	5.24426	5.21676	5.30698	5.26203	5.2669	5.20854	5.17109	5.24174	5.4131	5.21444	5.1861	AT4G15840	protein binding
245518_at	3.08928	3.19702	3.36506	3.44928	3.44747	3.21972	3.38141	3.47765	3.25987	3.28715	3.44379	3.59753	3.21687	3.46989	3.3062	3.49092	3.28814	3.28839	AT4G15850	ATRH1; ATP-dependent helicase/ DEAD/H-box RNA helicase binding
245519_at	1.75609	1.78023	1.57327	1.54348	1.67925	1.73881	1.53991	1.41509	1.53482	1.59981	1.46403	1.48729	1.84358	1.73377	1.74832	2.01372	1.84485	1.87369	AT4G15860	transposable element gene
245520_at	0.687895	0.586862	0.696847	0.632016	0.840132	0.912955	0.803862	0.743014	0.712568	0.774298	0.738703	0.783593	0.68365	0.696847	0.621584	0.712788	0.894018	0.712788	AT4G15870	ATTS1; lyase/ magnesium ion binding
245521_at	4.99523	5.17278	5.05333	4.68401	5.02499	4.72439	4.67041	4.89154	4.80554	4.63961	4.9171	4.76111	5.02179	5.03615	5.12658	4.9233	5.06287	4.90209	AT4G15880	ESD4 (EARLY IN SHORT DAYS 4); SUMO-specific protease/ cysteine-type peptidase
245522_at	4.03527	4.11803	4.46672	4.09051	3.78627	4.37831	4.07883	4.09687	3.92896	4.10652	4.07963	3.78573	4.11349	4.14464	4.14145	4.09016	4.05591	4.18792	AT4G15890	binding
245523_at	6.54616	6.87397	7.00778	6.92856	6.66554	7.09681	7.09346	7.033	6.8825	6.93274	7.15437	7.24169	6.81659	6.99541	6.75529	6.81345	6.23992	6.99337	AT4G15910	ATDI21 (ARABIDOPSIS THALIANA DROUGHT-INDUCED 21)
245524_at	6.12996	6.11552	6.05863	5.49086	5.75836	5.67596	5.42603	5.36786	5.57314	5.47614	5.6892	5.51755	6.22864	5.99759	6.23797	5.8658	5.94488	5.51328	AT4G15920	INVOLVED IN: biological_process unknown; LOCATED IN: endomembrane system, integral to membrane, membrane; EXPRESSED IN: 23 plant structures; EXPRESSED DURING: 13 growth stages; CONTAINS InterPro DOMAIN/s: MtN3 and saliva related transmembrane protein, con
245525_at	6.90591	7.00331	7.14399	7.05626	6.95359	7.00413	7.26167	7.07537	7.03075	7.05684	7.18532	7.2584	7.02524	7.10063	6.9673	7.03746	6.96891	7.05764	AT4G15930	microtubule motor
245526_at	3.05477	3.00582	3.18107	3.26363	3.13741	3.35675	3.18572	3.11454	3.21398	3.42559	3.47958	3.28002	3.29925	3.12028	3.04843	3.26185	2.96513	3.60229	AT4G15950	NRPD4
245527_at	3.28704	3.29145	3.20019	3.36292	3.36594	3.32218	3.24154	3.35408	3.20032	3.4023	3.23278	3.33977	3.22274	3.05214	3.30814	3.30487	3.42538	3.37847	AT4G15955	epoxide hydrolase-related
245528_at	7.97637	7.44589	7.17307	7.32073	7.46831	7.08327	7.16201	7.14855	7.8123	7.92376	6.9925	7.53679	6.93115	6.72216	7.4132	6.93279	7.16165	6.64534	AT4G15530	PPDK (pyruvate orthophosphate dikinase); kinase/ pyruvate, phosphate dikinase
245529_at	4.46331	4.43535	4.64125	4.94113	4.85972	4.82354	4.8789	4.87187	4.68806	4.71229	4.62057	4.74875	4.56098	4.74821	4.66791	4.90893	4.99088	4.77053	AT4G15570	MAA3 (MAGATAMA 3)
245530_at	1.50328	1.66477	1.53496	1.53496	1.49334	1.47175	1.55685	1.36503	1.45646	1.67074	1.53993	1.5922	1.56335	1.56123	1.49106	1.71846	1.0938	1.50795	AT4G15590	transposable element gene
245531_at	1.33563	1.23816	1.25128	1.29408	1.15791	1.28041	1.47353	1.05583	1.18184	1.32549	1.49081	1.49726	1.30927	1.36524	1.14304	1.40415	1.20347	1.29602	AT4G15100	scpl30 (serine carboxypeptidase-like 30); serine-type carboxypeptidase
245532_at	6.40372	6.30184	6.35122	6.07179	6.21355	6.11696	6.10334	6.1451	6.41961	6.42856	6.49778	6.50864	6.58243	6.56433	6.42241	6.53841	6.56027	6.60393	AT4G15110	CYP97B3; electron carrier/ heme binding / iron ion binding / monooxygenase/ oxygen binding
245533_at	5.05439	4.76984	4.6956	4.66027	4.63222	4.73269	4.18241	4.61804	4.63576	4.66995	4.54576	4.34926	4.88489	4.96898	4.85199	4.50061	4.61172	4.83703	AT4G15130	catalytic/ choline-phosphate cytidylyltransferase/ nucleotidyltransferase
245534_at	1.51208	1.32201	1.3019	1.54671	1.68898	1.29351	1.30042	1.29793	1.13446	1.18027	1.24893	1.30927	1.21846	1.39554	1.33091	1.30665	1.49732	1.2031	AT4G15150	glycine-rich protein
245535_at	3.70279	3.74666	3.73467	3.85375	3.80056	3.76698	3.64572	3.92198	4.02785	3.60819	3.71839	3.77241	3.84886	3.81301	3.81188	3.81301	3.53689	3.85211	AT4G15160	lipid binding / structural constituent of cell wall
245536_at	3.92431	4.11996	4.10032	4.13212	3.92196	4.11996	4.2053	3.84147	4.11257	4.05597	4.14464	4.07919	4.11221	4.31138	4.10904	4.34773	4.14497	4.11612	no_match	no_match
245537_at	0.587254	0.60018	0.614301	0.614301	0.750073	0.587254	0.951644	0.708971	0.549843	0.750073	0.535011	0.652961	0.644047	0.646573	0.706572	0.987657	0.592092	0.844597	AT4G15200	actin binding
245538_at	1.23796	1.19065	0.960663	1.07971	1.10811	1.19599	1.20572	1.1758	1.22196	1.36014	1.06264	1.2035	1.19841	1.2031	1.08513	1.28797	1.12581	1.2653	AT4G15200	actin binding
245539_at	1.08591	1.00869	1.09563	1.0626	1.15791	1.18366	1.06065	0.949159	0.943801	1.19144	1.17074	1.25115	1.01773	1.33537	1.09921	1.04954	1.24091	1.10558	AT4G15230	PDR2 (PLEIOTROPIC DRUG RESISTANCE 2); ATPase, coupled to transmembrane movement of substances
245540_at	3.66395	4.01785	3.72826	3.71454	4.06693	3.81391	3.5076	3.97034	3.77591	3.6525	3.74517	3.95514	3.52465	3.63881	3.64731	3.1603	3.83806	3.42546	AT4G15230	PDR2 (PLEIOTROPIC DRUG RESISTANCE 2); ATPase, coupled to transmembrane movement of substances
245541_at	2.92595	3.15413	2.87384	2.92668	2.82675	2.82812	3.0647	2.99112	2.92139	2.78081	2.88138	3.16262	2.95176	3.10371	3.01433	2.83535	2.81732	2.88868	no_match	no_match
245542_at	1.63352	1.41092	1.42648	1.4363	1.22097	1.49509	1.29298	1.2829	1.49986	1.44254	1.39027	1.44254	1.30359	1.50328	1.38868	1.42898	1.41191	1.48404	AT4G15250	zinc finger (B-box type) family protein
245543_at	4.16579	3.32327	3.17797	4.11442	4.44399	3.86259	4.09059	4.20077	4.65703	4.13065	3.58788	4.21085	3.25981	3.05035	3.85449	3.64532	3.70989	3.62295	AT4G15260	UDP-glucoronosyl/UDP-glucosyl transferase family protein
245544_at	2.32656	2.32396	2.4172	2.44003	2.34719	2.07539	2.6149	2.27864	2.47457	2.70369	2.39771	2.52399	2.34056	2.44975	2.51504	2.68695	2.25585	2.44975	AT4G15270	glucosyltransferase-related
245545_at	1.53605	1.45887	1.41812	1.47322	1.60833	1.63485	1.40423	1.40309	1.52702	1.52162	1.52685	1.4747	1.47126	1.4209	1.4209	1.53864	1.40217	1.43818	AT4G15280	UGT71B5 (UDP-GLUCOSYL TRANSFERASE 71B5); UDP-glycosyltransferase/ quercetin 3-O-glucosyltransferase/ transferase, transferring glycosyl groups
245546_at	3.02925	3.12771	3.19099	2.95874	2.95301	3.05373	2.84736	2.94891	2.9314	3.01991	3.1643	3.1146	3.95906	3.94228	4.16651	3.18261	3.04393	3.47673	AT4G15290	ATCSLB05; cellulose synthase/ transferase/ transferase, transferring glycosyl groups
245547_at	1.02958	1.21284	0.803762	1.16902	1.21426	1.18851	1.39388	0.89972	0.841154	1.2031	1.07763	1.19246	1.22411	1.39058	1.1224	1.39126	1.03683	1.25945	AT4G15300	CYP702A2; electron carrier/ heme binding / iron ion binding / monooxygenase/ oxygen binding
245548_at	1.07718	1.28967	0.880447	1.01542	0.996212	1.04021	1.06063	1.06078	1.05551	1.1887	1.0428	1.09507	1.13498	1.05047	1.11231	0.971219	1.24091	1.07799	AT4G15310	CYP702A3; electron carrier/ heme binding / iron ion binding / monooxygenase
245549_at	1.25507	1.44072	1.5592	1.26373	1.26542	1.10772	1.02026	1.12706	1.09432	1.03177	1.20101	1.2811	1.35777	1.2031	1.23176	1.01764	1.27076	1.03453	AT4G15320	ATCSLB06 (CELLULOSE SYNTHASE LIKE B6); cellulose synthase/ transferase/ transferase, transferring glycosyl groups
245550_at	1.92152	2.17598	1.96191	2.0944	2.03689	2.00845	2.39363	2.00707	2.05342	2.15888	2.28625	2.36687	2.41608	1.91843	2.16316	2.05822	2.13319	2.20543	AT4G15330	CYP705A1; electron carrier/ heme binding / iron ion binding / monooxygenase/ oxygen binding
245551_at	0.626915	0.742177	0.513227	0.768195	0.827827	0.64311	0.800398	0.642022	0.708971	0.670784	0.62992	0.623537	0.52239	0.631091	0.735542	0.75284	0.723191	0.680894	AT4G15350	CYP705A2; electron carrier/ heme binding / iron ion binding / monooxygenase/ oxygen binding
245552_at	0.907132	0.714819	0.742317	0.93882	0.708894	0.721344	0.728075	0.708971	0.598525	0.683644	0.634721	0.746954	0.704232	0.71406	0.563653	0.906243	0.760084	0.747509	AT4G15360	CYP705A3; electron carrier/ heme binding / iron ion binding / monooxygenase/ oxygen binding
245553_at	1.35887	1.20462	1.29335	1.21776	1.30165	1.41654	1.21201	1.17574	1.22196	1.25294	1.13868	1.00979	1.23543	1.2031	1.18147	1.18895	1.3294	1.19758	AT4G15370	BARS1 (BARUOL SYNTHASE 1); baruol synthase/ catalytic
245554_at	1.43491	1.66802	1.40653	1.49166	1.44002	1.63803	1.6202	1.53134	1.4005	1.4477	1.56951	1.59097	1.34379	1.67512	1.57567	1.06913	1.28866	1.30689	AT4G15380	CYP705A4; electron carrier/ heme binding / iron ion binding / monooxygenase/ oxygen binding
245555_at	5.52363	6.41665	5.74395	5.95746	5.03358	6.45849	6.24693	6.11893	5.18997	6.411	6.79971	6.61314	6.55175	6.60846	6.23929	5.93973	5.83219	6.41564	AT4G15390	transferase family protein
245556_at	1.31997	1.18301	1.05234	1.21846	1.44002	1.21657	1.28483	1.28099	1.12915	1.34468	1.70037	1.34468	1.29373	1.30775	1.30703	1.51353	1.00102	1.37065	AT4G15400	transferase family protein
245557_at	5.1897	5.2905	5.41472	5.41111	5.70442	5.4467	5.92119	5.56659	5.38881	5.43947	5.52814	5.80542	5.29756	5.24045	5.10035	5.47136	5.30834	5.28872	AT4G15410	PUX5 (Arabidopsis thaliana serine/threonine protein phosphatase 2A 55 kDa regulatory subunit B prime gamma); protein binding
245558_at	4.86766	4.81487	4.64392	4.36796	4.51683	4.32564	4.165	4.17976	4.15687	3.86158	3.99241	3.76414	4.68454	4.60178	4.77741	4.49534	4.27619	4.40359	AT4G15430	FUNCTIONS IN: molecular_function unknown; INVOLVED IN: biological_process unknown; LOCATED IN: endomembrane system, membrane; EXPRESSED IN: 20 plant structures; EXPRESSED DURING: 13 growth stages; CONTAINS InterPro DOMAIN/s: Protein of unknown function DU
245559_at	2.38875	2.55849	2.13381	2.18271	1.9168	2.27576	2.48978	2.12151	2.41462	2.13381	2.1767	2.29079	2.19089	2.42667	2.33343	2.23001	2.41856	2.24973	AT4G15460	glycine-rich protein
245560_at	3.66451	3.43577	3.42572	2.4777	2.67981	2.53944	1.98086	2.12059	2.19604	1.85015	2.2627	1.93747	2.97711	3.65151	2.72196	2.15829	2.47628	2.11212	AT4G15480	UGT84A1; UDP-glycosyltransferase/ sinapate 1-glucosyltransferase/ transferase, transferring glycosyl groups
245561_at	3.61533	3.86476	3.41245	3.08617	2.9552	3.21744	2.91172	2.96656	2.66975	3.12928	3.09879	2.79403	3.48805	3.43227	3.27032	3.11407	3.03266	2.94724	AT4G15500	UGT84A4; UDP-glycosyltransferase/ sinapate 1-glucosyltransferase/ transferase, transferring glycosyl groups / transferase, transferring hexosyl groups
245562_at	5.10844	5.16975	5.27931	5.44027	5.36693	5.18539	5.54649	5.38187	5.52877	5.43955	5.68692	5.55266	5.35365	5.29955	5.28359	5.32785	5.30483	5.54499	AT4G15520	tRNA/rRNA methyltransferase (SpoU) family protein
245563_at	3.38916	3.52764	3.48717	3.1734	3.40153	3.43374	3.00366	3.28648	3.34697	3.27747	3.06663	3.0403	3.46197	3.45475	3.19246	2.96569	3.34979	2.88713	AT4G14580	CIPK4 (CBL-interacting protein kinase 4); ATP binding / kinase/ protein kinase/ protein serine/threonine kinase
245564_at	2.3252	2.25773	2.06786	2.26543	2.5276	2.30677	2.32789	2.2967	2.37102	2.43056	2.1125	2.13189	2.06877	2.26512	2.27723	2.33072	2.41856	2.27966	AT4G14590	emb2739 (embryo defective 2739)
245565_at	4.19713	4.07203	4.13872	3.91549	4.01048	4.01016	3.67123	4.08073	4.0322	3.85066	3.76299	3.59753	4.00677	3.90014	4.16039	4.26914	4.31505	4.22043	AT4G14605	FUNCTIONS IN: molecular_function unknown; INVOLVED IN: biological_process unknown; LOCATED IN: cellular_component unknown; EXPRESSED IN: 22 plant structures; EXPRESSED DURING: 13 growth stages; CONTAINS InterPro DOMAIN/s: Mitochodrial transcription termin
245566_at	2.5156	2.14581	1.95752	1.95189	2.02415	2.02416	1.81544	2.04489	2.17922	3.418	2.75323	2.85523	2.12625	2.6555	2.30176	1.7634	2.43146	2.00354	AT4G14610	pseudogene, disease resistance protein (CC-NBS-LRR class), putative, domain signature CC-NBS-LRR exists, suggestive of a disease resistance protein.; blastp match of 45% identity and 2.2e-162 P-value to GP|24461866|gb|AAN62353.1|AF506028_20|AF506028 NBS-L
245567_at	4.04259	4.48984	3.92375	4.83098	4.39904	4.52554	3.98575	4.96521	4.9427	4.58957	4.72899	3.99037	4.7452	4.99955	4.91375	3.8794	4.38687	4.11521	AT4G14630	GLP9 (GERMIN-LIKE PROTEIN 9); manganese ion binding / nutrient reservoir
245568_at	1.94237	2.26237	2.51426	2.32073	1.86888	2.17654	2.10242	2.17705	1.8811	2.03416	2.00756	1.92809	2.48119	2.34844	2.28112	2.25161	2.10011	2.0376	AT4G14650	unknown protein
245569_at	3.21874	3.36274	3.57901	3.38802	3.21874	3.41656	3.60463	3.44289	3.5075	3.446	3.61029	3.68447	3.44517	3.51987	3.32447	3.39743	3.20014	3.72128	AT4G14660	NRPE7; DNA-directed RNA polymerase
245570_at	1.42646	1.58475	1.64738	1.61548	1.56385	1.55317	1.56308	1.31137	1.57267	1.59206	1.68697	1.36989	1.90364	1.59096	1.37924	1.96557	1.60312	1.53868	AT4G14670	CLPB2; ATP binding / nucleoside-triphosphatase/ nucleotide binding / protein binding
245571_at	1.09727	1.50049	1.50289	1.45588	1.67567	1.52393	1.25974	1.47445	1.52047	1.24941	1.39333	1.50551	1.74494	1.5318	1.59307	1.02113	1.05987	1.45646	AT4G14695	unknown protein
245572_at	4.52161	4.55313	4.58209	4.76163	4.68529	4.62373	5.05296	4.88106	4.82196	5.18065	5.2827	5.27289	4.59387	4.60191	4.64935	4.76853	4.60566	4.92225	AT4G14720	PPD2; dioxygenase/ metal ion binding
245573_at	1.41196	1.65163	1.65045	1.49166	1.52552	1.45646	1.56152	1.42729	1.50906	1.53672	1.46906	1.50923	1.7059	1.81422	1.48832	1.51599	1.39489	1.56622	no_match	no_match
245574_at	2.83948	3.1903	3.01602	3.0572	2.9902	3.09175	2.81953	2.71389	2.83644	2.57573	2.75388	2.74956	3.24613	3.0183	3.03907	3.03759	3.04558	2.99468	AT4G14750	IQD19 (IQ-domain 19); calmodulin binding
245575_at	5.4382	5.34045	5.17476	5.01841	5.06607	4.84243	4.33505	4.758	4.7891	4.66125	4.64135	4.59158	5.1994	4.88157	5.09647	4.61367	5.1178	4.77506	AT4G14760	LOCATED IN: nucleus; EXPRESSED IN: 22 plant structures; EXPRESSED DURING: 13 growth stages; CONTAINS InterPro DOMAIN/s: Prefoldin (InterPro:IPR009053), KIP1-like (InterPro:IPR011684); BEST Arabidopsis thaliana protein match is: kinase interacting family p
245576_at	5.15013	5.26784	5.48146	5.25141	4.72225	5.36431	5.02915	5.06275	4.5653	5.09087	5.04368	4.83137	5.42627	5.4055	5.32596	5.41416	5.0987	5.322	AT4G14770	TCX2 (TESMIN/TSO1-LIKE CXC 2); transcription factor
245577_at	1.77058	1.47951	1.6177	1.60479	1.36932	1.73838	1.80396	1.53102	1.65688	1.66139	1.46107	1.64323	1.64562	1.74791	1.71299	1.92477	1.68462	1.84074	AT4G14780	protein kinase, putative
245578_at	4.06039	3.81824	3.73182	3.82705	3.91984	3.80964	3.41724	3.66109	3.68958	3.56475	3.2902	3.09963	3.88599	3.74046	3.71872	3.71345	3.93183	3.51582	AT4G14790	ATSUV3; ATP-dependent RNA helicase
245579_at	0.898121	1.03712	1.0872	0.947778	0.874774	1.23944	0.785578	0.853014	0.933678	0.768203	0.614617	0.764827	0.95292	1.02395	0.961342	1.04753	0.769065	0.71406	AT4G14810	unknown protein
245580_at	1.78507	2.03213	1.93714	2.08087	1.89737	1.83383	1.94576	1.81157	1.67931	1.8761	1.92186	2.01555	1.6139	1.98988	1.72952	2.26955	2.08595	2.06893	AT4G14820	pentatricopeptide (PPR) repeat-containing protein
245581_at	1.67807	1.79193	1.8142	1.77383	1.68892	1.8781	1.82561	1.80091	1.85802	1.93239	1.79984	1.81051	1.6153	1.79231	1.58145	1.71324	1.79402	1.98378	AT4G14840	unknown protein
245582_at	1.66827	1.81413	1.86317	1.59622	1.70517	2.04305	1.83404	1.92566	2.05274	1.82258	1.80069	2.03713	1.92148	1.7034	1.89245	2.04777	1.84296	1.88526	AT4G14850	LOI1 (lovastatin insensitive 1)
245583_at	4.24926	4.12704	4.175	4.05503	4.23848	4.22012	4.11691	4.41788	4.40947	4.20425	4.11277	4.09795	4.1246	4.09438	4.07154	4.19807	4.32157	4.21161	AT4G14920	DNA binding / protein binding / zinc ion binding
245584_at	3.22397	3.26488	3.3197	3.16791	3.2872	3.40478	3.05746	3.35527	2.89821	3.07457	3.01803	2.99111	3.36113	3.24359	3.20047	2.93148	3.32948	2.86619	AT4G14940	ATAO1 (ARABIDOPSIS THALIANA AMINE OXIDASE 1); amine oxidase/ copper ion binding
245585_at	2.69133	2.69297	2.8767	2.84993	2.57003	3.06826	2.76383	2.89225	2.69675	2.67649	2.66852	2.44829	2.81056	2.8878	2.81829	2.60509	2.99859	3.01456	AT4G14970	unknown protein
245586_at	1.13633	1.44445	1.59543	1.2269	0.861638	1.45646	1.34595	1.68741	1.27692	1.45654	1.39971	1.35716	1.45646	1.49573	1.27021	1.24285	1.18227	1.55413	AT4G14980	INVOLVED IN: intracellular signaling cascade; EXPRESSED IN: shoot apex, root, seed; EXPRESSED DURING: E expanded cotyledon stage; CONTAINS InterPro DOMAIN/s: Protein kinase C, phorbol ester/diacylglycerol binding (InterPro:IPR002219), DC1 (InterPro:IPR004
245587_at	3.56427	3.46852	3.51972	3.88725	3.53972	3.81947	3.42192	3.73912	3.57418	3.85281	3.70533	3.81873	3.67454	3.65667	3.64789	3.99593	3.69221	3.71822	AT4G15020	DNA binding / protein dimerization
245588_at	3.90435	3.8405	3.87009	3.95281	4.02173	3.79229	4.23263	4.09218	4.19187	4.03439	4.2616	4.37518	3.81496	3.97349	4.01639	3.73431	4.04034	4.19842	AT4G15030	unknown protein
245589_at	1.37388	1.3042	1.25322	1.3317	1.15791	1.0262	1.29894	1.27234	1.22671	1.41392	1.56314	1.15545	1.27234	1.31691	1.18147	1.62085	1.12745	1.46847	AT4G15040	identical protein binding / serine-type endopeptidase
245590_at	0.893206	0.771759	0.924894	0.747412	0.932012	0.912955	0.8959	0.716712	0.824696	0.899504	0.836091	0.688057	0.757709	0.9505	0.792606	0.980599	0.760084	0.71406	AT4G15060	F-box protein-related
245591_at	0.645789	0.640226	0.629591	0.595482	0.549413	0.651193	0.56288	0.734885	0.591128	0.573003	0.636382	0.789216	0.466732	0.505756	0.501192	0.554659	0.595482	0.573003	AT4G14530	FUNCTIONS IN: molecular_function unknown; INVOLVED IN: biological_process unknown; LOCATED IN: cellular_component unknown; EXPRESSED IN: sperm cell, male gametophyte, flower, pollen tube; EXPRESSED DURING: M germinated pollen stage, petal differentiation
245592_at	6.23145	6.21478	6.11944	5.92727	5.98788	5.87682	6.07097	5.79836	5.79913	6.47484	6.61467	6.41919	6.38205	6.31684	6.43924	6.41267	6.2501	6.56503	AT4G14540	NF-YB3 (NUCLEAR FACTOR Y, SUBUNIT B3); transcription factor
245593_at	5.21133	4.87344	5.42676	5.26901	5.15987	5.06292	4.2499	4.53277	4.48718	4.07314	4.04525	3.7885	5.63108	4.53369	5.3376	5.26284	5.2666	4.91687	AT4G14550	IAA14 (INDOLE-3-ACETIC ACID INDUCIBLE 14); protein binding / transcription factor/ transcription repressor
245594_at	4.7627	4.78972	4.65408	4.65489	4.63718	4.85993	4.87002	4.77185	4.72145	4.84987	4.88623	4.8681	4.63635	4.74743	4.55229	4.8533	4.93129	4.78069	AT4G14570	acylaminoacyl-peptidase-related
245595_at	2.00083	1.98857	2.19742	1.93295	1.96722	2.00342	1.99237	2.14359	1.9473	1.99526	1.99526	1.93816	1.82816	2.01157	1.98947	1.67464	1.90594	2.01384	AT4G14170	pentatricopeptide (PPR) repeat-containing protein
245596_at	1.07007	1.1461	1.20552	1.17345	1.15791	1.15657	1.19861	1.3725	1.21485	1.17455	1.34065	1.21975	1.37635	1.03145	1.17748	1.2031	1.2338	1.2031	AT4G14180	AtPRD1 (Arabidopsis thaliana Putative Recombination initiation Defect 1); protein binding / protein homodimerization
245597_at	5.52672	5.44934	5.34699	5.36437	5.44785	5.29391	4.93806	5.25832	5.4355	5.13848	5.14872	5.15638	5.38919	5.19588	5.51624	5.37941	5.34255	5.28327	AT4G14190	FUNCTIONS IN: molecular_function unknown; INVOLVED IN: biological_process unknown; LOCATED IN: chloroplast; EXPRESSED IN: 21 plant structures; EXPRESSED DURING: 13 growth stages; CONTAINS InterPro DOMAIN/s: Pentatricopeptide repeat (InterPro:IPR002885); B
245598_at	2.63987	2.9779	3.11278	3.12288	2.48275	2.9763	2.97704	3.06958	2.66179	2.93097	3.35102	3.14174	2.9843	3.07479	2.88542	2.90122	2.78505	3.00509	AT4G14200	unknown protein
245599_at	4.30062	3.88467	4.11754	3.42032	3.6575	3.60946	3.63738	3.61475	3.54154	3.64053	3.62479	3.81126	3.98712	3.92126	3.88635	3.6036	3.73422	3.60704	AT4G14220	RHF1A (RING-H2 GROUP F1A); protein binding / ubiquitin-protein ligase/ zinc ion binding
245600_at	2.90972	3.11391	3.01372	2.77006	2.70144	3.08458	2.91285	3.30537	3.2093	3.25477	3.50353	3.35108	2.81612	3.00121	2.92893	2.5442	3.05488	3.14341	AT4G14230	CBS domain-containing protein-related
245601_at	5.01535	4.87619	4.8124	3.88104	4.51525	4.08273	3.71477	3.84802	3.96365	3.55756	3.51603	3.69572	4.47337	4.58555	4.72098	4.02077	4.37246	3.84178	AT4G14240	FUNCTIONS IN: molecular_function unknown; INVOLVED IN: biological_process unknown; LOCATED IN: cellular_component unknown; EXPRESSED IN: 23 plant structures; EXPRESSED DURING: 13 growth stages; CONTAINS InterPro DOMAIN/s: Protein of unknown function DUF21
245602_at	5.52652	5.49639	6.36046	7.14786	7.08725	6.74557	7.88328	7.34156	7.65601	7.38675	7.65572	8.24796	6.29296	5.68647	6.39718	7.32489	6.60441	7.21198	AT4G14270	Protein containing PAM2 motif which mediates interaction with the PABC domain of polyadenyl binding proteins.
245603_at	1.434	1.44497	1.48738	1.59609	1.36339	1.72568	1.5527	1.48738	1.51598	1.45551	1.42108	1.2803	1.48879	1.64177	1.35541	1.48082	1.52779	1.65884	no_match	no_match
245604_at	2.18158	2.60548	2.5514	2.4336	2.5276	2.63936	2.11405	2.52293	2.2907	2.37495	2.58362	2.29519	2.68716	2.54257	2.55616	2.4673	2.50369	2.42245	AT4G14290	LOCATED IN: plasma membrane; EXPRESSED IN: 14 plant structures; EXPRESSED DURING: 6 growth stages; CONTAINS InterPro DOMAIN/s: Alpha/beta hydrolase fold-1 (InterPro:IPR000073); BEST Arabidopsis thaliana protein match is: unknown protein (TAIR:AT3G23540.1)
245605_at	6.52461	6.61144	6.68049	6.52044	6.73626	6.63151	6.69543	6.626	6.31526	6.52776	6.67226	6.60614	6.67381	6.80175	6.47817	6.64712	6.59884	6.8514	AT4G14300	heterogeneous nuclear ribonucleoprotein, putative / hnRNP, putative
245606_at	3.61842	3.56672	3.66596	3.61771	3.63585	3.78405	3.73536	3.42807	3.55622	3.4545	3.33059	3.38432	3.61983	3.64175	3.5879	3.59114	3.47477	3.59115	no_match	no_match
245607_at	2.35415	2.4376	2.66157	2.32324	2.11073	2.44993	2.49411	2.55897	2.11638	2.61527	2.58362	2.2849	2.59299	2.55189	2.45527	2.33829	2.42498	2.71109	AT4G14330	phragmoplast-associated kinesin-related protein 2 (PAKRP2)
245608_at	5.35036	5.50116	5.16829	5.64669	5.67457	5.58572	5.54187	5.41667	5.4798	5.50569	5.37367	5.47859	5.4924	5.57798	5.46627	5.35725	5.70767	5.73086	AT4G14350	protein kinase family protein
245609_at	0.68057	0.665796	0.641449	0.596425	0.670751	0.848997	0.670448	0.719068	0.698073	0.603147	0.614289	0.621575	0.57991	0.682756	0.777877	0.835516	0.755994	0.711447	AT4G14368	zinc ion binding
245610_at	2.22061	2.49818	2.35189	2.35189	2.51706	2.49835	2.2998	2.30604	2.24022	2.48766	2.08272	2.33462	2.48766	2.56122	2.44095	2.26525	2.33068	2.3965	AT4G14380	unknown protein
245611_at	2.39676	2.62535	2.68853	2.32002	2.4807	2.25525	2.4814	2.22726	2.16632	2.32232	2.29582	2.15423	2.47933	2.64397	2.31326	2.38528	2.08054	2.3208	AT4G14390	ankyrin repeat family protein
245612_at	6.61214	6.62609	6.73416	6.40747	6.31094	6.09266	6.13756	6.47854	6.25439	6.16328	6.22865	6.08497	6.28218	6.71462	6.34153	6.71904	6.52829	6.43668	AT4G14440	HCD1 (3-HYDROXYACYL-COA DEHYDRATASE 1); carnitine racemase/ catalytic/ dodecenoyl-CoA delta-isomerase
245613_at	2.02344	1.89627	1.95363	1.87028	2.01345	1.97164	2.00437	2.17048	1.99283	1.99992	1.95644	2.05964	2.02487	1.85645	1.86798	2.2203	2.43466	1.98449	no_match	no_match
245614_at	1.4033	1.37327	1.65045	1.44854	1.28642	1.39959	1.41941	1.46298	1.39964	1.28642	1.32734	1.16501	1.31364	1.62997	1.18147	1.58163	1.44854	1.42382	AT4G14460	transposable element gene
245615_at	1.83125	1.65855	1.98138	1.56048	1.6655	1.93842	1.81938	1.59044	1.64671	1.61977	1.55836	1.64323	1.69625	1.77881	1.54169	1.85776	1.56872	1.74926	AT4G14470	transposable element gene
245616_at	3.42133	3.44095	3.26455	3.09251	3.27929	2.50493	2.97041	3.04243	3.20298	3.12983	3.53914	3.1269	3.62802	3.02066	3.62247	3.12124	3.63019	3.27023	AT4G14480	protein kinase family protein
245617_at	1.26064	1.51069	1.55763	1.56267	1.23494	1.51694	1.70165	1.67164	1.64179	2.16639	2.01282	2.22763	1.63253	1.38843	1.43053	1.59181	1.68379	1.92534	AT4G14490	forkhead-associated domain-containing protein / FHA domain-containing protein
245618_at	4.75229	4.39691	4.52255	4.11252	4.25134	4.01734	4.15059	4.01287	4.22741	4.0246	3.92797	4.10143	4.41091	4.54009	4.4085	4.38422	4.37897	4.24775	AT4G14510	RNA binding
245619_at	3.09888	2.97997	2.95811	2.43996	2.47736	2.67956	2.70383	2.70521	2.36263	2.39864	2.20886	2.19656	2.75659	2.60968	2.72338	2.9046	2.85662	2.55458	AT4G13990	exostosin family protein
245620_at	1.5122	1.30906	1.44294	1.44294	1.3157	1.55333	1.31502	1.63419	1.21598	1.22202	1.57465	1.43733	1.31399	1.14502	1.48785	1.33684	1.40959	1.55199	AT4G14050	pentatricopeptide (PPR) repeat-containing protein
245621_at	5.51098	5.23184	5.37829	5.25801	5.43906	5.17258	5.36781	5.32985	5.60822	5.26474	5.0932	5.19973	5.23184	5.05501	5.35377	5.22412	5.34514	5.34826	AT4G14070	AAE15 (acyl-activating enzyme 15); long-chain-fatty-acid-[acyl-carrier-protein] ligase
245622_at	1.07628	1.14317	1.20273	1.16797	1.04151	1.18177	1.37949	1.20572	1.07998	1.31227	1.15909	1.15523	1.22698	1.66078	1.11536	1.50761	1.08627	1.40597	AT4G14080	MEE48 (maternal effect embryo arrest 48); catalytic/ cation binding / hydrolase, hydrolyzing O-glycosyl compounds
245623_s_at	1.34344	1.40433	1.50954	1.49166	1.56464	1.24457	1.55409	1.5122	1.34315	1.52429	1.77652	1.49548	1.59418	1.26073	1.76004	1.32365	1.56293	1.58173	AT4G14096;AT4G14103	[AT4G14096, FUNCTIONS IN: molecular_function unknown; INVOLVED IN: biological_process unknown; LOCATED IN: cellular_component unknown; CONTAINS InterPro DOMAIN/s: Cyclin-like F-box (InterPro:IPR001810), FBD-like (InterPro:IPR006566), Leucine-rich repeat 2
245624_at	5.21445	5.05908	6.03031	3.37288	3.05526	3.43044	2.6896	3.26788	2.48705	2.58127	2.57539	2.21804	5.03054	4.41033	4.54282	4.05397	3.97131	3.42874	AT4G14090	UDP-glucoronosyl/UDP-glucosyl transferase family protein
245625_at	6.79547	6.69115	6.62177	6.6224	6.68813	6.57998	6.7508	6.82069	6.71555	6.58123	6.665	6.68189	6.67386	6.55925	6.70078	6.63367	6.87468	6.64744	AT4G14160	transport protein, putative
245626_at	7.60177	7.33435	7.19953	7.52652	7.29498	7.31688	7.16428	7.45836	7.70984	7.47249	7.51372	7.54736	7.25188	7.1606	7.43137	7.35485	7.25701	7.27848	AT1G56700	pyrrolidone-carboxylate peptidase family protein
245627_at	4.86735	2.83819	4.75277	3.83097	3.3168	2.21107	2.24974	3.04305	3.30595	1.35394	1.63568	1.56752	2.95509	1.62669	3.4953	4.29117	1.9024	1.90011	AT1G56600	AtGolS2 (Arabidopsis thaliana galactinol synthase 2); transferase, transferring glycosyl groups / transferase, transferring hexosyl groups
245628_at	5.07197	4.3145	5.05377	1.79984	1.5755	1.86966	1.36485	1.61893	1.46324	1.18618	1.17756	1.10123	3.09512	2.12177	3.16894	2.27483	2.08017	1.64254	AT1G56650	PAP1 (PRODUCTION OF ANTHOCYANIN PIGMENT 1); DNA binding / transcription factor
245629_at	9.19861	8.86382	9.28318	8.97259	8.96708	8.64281	8.43474	8.6735	8.3151	7.97733	8.31012	7.92178	8.86451	8.84571	8.89908	8.96412	8.98681	8.48469	AT1G56580	unknown protein
245630_at	2.41105	2.41102	2.49419	2.30275	2.11219	2.33235	2.30575	2.23164	2.07315	2.26249	2.25138	2.17547	2.58054	2.55501	2.0755	2.45737	2.28563	2.14991	AT1G25360	pentatricopeptide (PPR) repeat-containing protein
245631_at	6.7421	6.72514	6.69435	6.75327	6.85877	6.80157	6.55782	6.63621	6.631	6.41496	6.3936	6.45035	6.62792	6.79009	6.74455	6.67602	6.70909	6.73859	AT1G25350	OVA9 (ovule abortion 9); glutamine-tRNA ligase
245632_at	4.04971	3.88546	4.11627	3.90042	3.8418	3.95971	4.3623	4.1436	3.98268	4.24779	4.25943	4.27115	3.93572	3.90256	3.7055	3.94101	3.90149	4.30039	AT1G25290	ATRBL10 (ARABIDOPSIS RHOMBOID-LIKE PROTEIN 10)
245633_at	6.19004	6.24562	6.21915	6.17283	5.79624	6.08224	6.24684	6.21831	6.16276	6.28723	6.20418	6.29567	6.09014	6.16993	6.18003	6.1791	6.14819	6.05757	AT1G25280	AtTLP10 (TUBBY LIKE PROTEIN 10); phosphoric diester hydrolase/ transcription factor
245634_at	1.05411	0.977513	0.992667	1.02029	0.981415	1.23702	1.14245	0.83401	1.08348	1.03889	0.980873	1.2269	0.834491	1.1017	1.02154	0.992883	0.954012	0.996218	AT1G25270	LOCATED IN: endomembrane system, membrane; CONTAINS InterPro DOMAIN/s: Protein of unknown function DUF6, transmembrane (InterPro:IPR000620); BEST Arabidopsis thaliana protein match is: nodulin MtN21 family protein (TAIR:AT1G68170.1); Has 1288 Blast hits t
245635_at	1.74937	1.8499	1.69487	1.67945	1.72718	1.90625	1.57032	1.45646	1.75806	1.77193	1.71057	1.68677	1.83326	1.96011	1.84223	1.78584	2.1343	1.94101	AT1G25250	AtIDD16 (Arabidopsis thaliana Indeterminate(ID)-Domain 16); nucleic acid binding / transcription factor/ zinc ion binding
245636_at	1.45907	1.19955	1.33884	1.13978	1.37508	1.34899	1.05906	1.22086	1.20265	1.31742	1.33504	1.15671	1.21172	1.32991	1.38486	1.36739	1.37845	1.25865	AT1G25240	epsin N-terminal homology (ENTH) domain-containing protein / clathrin assembly protein-related
245637_at	4.96073	5.23563	4.71954	6.49538	6.45709	6.32813	7.43489	7.07884	7.28315	7.4043	7.55854	7.52973	5.9484	5.55657	5.75773	6.4258	6.56317	6.95547	AT1G25230	purple acid phosphatase family protein
245638_s_at	5.44792	5.41655	5.09216	5.18368	5.32685	4.87524	5.59695	5.48502	5.32404	5.53374	5.69699	5.78072	5.44159	5.17692	5.25985	5.29858	5.57619	5.25491	AT1G24822;AT1G25097;AT1G24996	[AT1G24822, unknown protein];[AT1G25097, unknown protein];[AT1G24996, unknown protein]
245639_at	8.16753	8.22478	8.18448	8.32853	8.29269	8.15887	7.97432	8.1033	7.996	8.06112	8.22076	8.12516	8.21536	8.46239	8.30516	8.12169	8.12844	8.25342	AT1G25260	acidic ribosomal protein P0-related
245640_at	0.707036	0.911529	0.959758	0.913331	0.684838	1.0946	1.12338	0.915828	0.937358	0.86374	0.941713	0.986084	0.910814	0.851623	0.725034	0.871813	0.759135	1.15287	AT1G25330	basic helix-loop-helix (bHLH) family protein
245641_at	3.24431	3.45026	3.34368	3.28811	3.31361	3.10943	3.71671	3.37022	3.4866	3.34941	3.32399	3.10342	3.06615	2.90082	2.87967	3.10494	3.16964	3.21731	AT1G25370	unknown protein
245642_at	7.79902	7.2972	7.18156	8.14774	7.99668	8.04722	9.0708	8.53901	8.93772	9.41189	9.02247	9.38679	7.3197	7.88495	7.48324	7.7905	7.88348	8.46002	AT1G25275	unknown protein
245643_at	1.57399	1.50603	1.4332	1.6022	1.55179	1.82397	1.56346	1.77964	1.56631	1.75754	1.52841	1.69224	1.39493	1.69587	1.56999	1.37466	1.83766	1.59452	AT1G25340	MYB116 (myb domain protein 116); DNA binding / transcription factor
245644_at	3.01301	3.65934	3.53067	3.70366	3.34627	3.63549	4.04976	3.94999	3.71922	4.21813	4.29974	4.3616	3.92142	3.86317	3.58223	3.93588	3.70108	3.94193	AT1G25320	leucine-rich repeat transmembrane protein kinase, putative
245645_at	3.80135	3.93128	3.9696	4.08311	3.89977	3.92025	3.9653	4.23432	4.01427	3.82068	4.01705	4.02081	3.97885	3.64778	3.85183	4.02794	4.03755	4.19689	AT1G24764	ATMAP70-2 (microtubule-associated proteins 70-2); microtubule binding
245646_x_at	0.514718	0.578797	0.58482	0.973234	0.682601	0.899771	0.885718	0.954168	0.746832	0.708353	0.889389	0.884944	0.546551	0.746832	0.630471	0.928814	0.766154	0.767016	AT1G25112;AT1G24851;AT1G25025;AT1G25180	[AT1G25112, unknown protein];[AT1G24851, unknown protein];[AT1G25025, unknown protein];[AT1G25180, unknown protein]
245647_at	1.6552	1.80286	1.65223	1.68982	1.82964	1.63031	1.65647	1.79771	1.70649	1.78204	1.59827	1.56399	1.73	1.65647	1.64679	1.69714	1.5921	1.65647	no_match	no_match
245648_at	0.949911	1.08669	0.973234	0.805632	0.948999	0.932655	1.17536	0.891407	0.951097	0.941283	0.992156	0.85106	1.01773	0.995575	0.961696	1.19487	1.01804	0.780976	AT1G24938	transposable element gene
245649_at	5.02631	4.96733	5.00052	5.04041	5.00041	4.95703	4.91359	4.90268	4.9073	4.99937	4.99576	4.91648	4.77817	5.03236	4.97418	4.90148	4.99097	5.0841	AT1G24706	unknown protein
245650_at	3.22529	3.40506	3.12273	3.23142	3.27902	3.09484	2.79489	2.92136	2.82948	2.76661	2.82803	2.75905	3.24651	3.34476	3.23955	3.02474	3.08395	2.93304	AT1G24735	O-methyltransferase
245651_s_at	7.84849	7.76935	7.83162	7.81936	7.76929	7.88374	7.83696	7.95447	7.90704	7.85769	7.82123	7.81368	7.77868	7.80546	7.70861	7.74574	7.82187	7.72483	AT1G24881;AT1G24800;AT1G25055;AT1G25211;AT1G25141	[AT1G24881, CONTAINS InterPro DOMAIN/s: Cyclin-like F-box (InterPro:IPR001810), F-box associated (InterPro:IPR006527), F-box associated type 1 (InterPro:IPR017451); BEST Arabidopsis thaliana protein match is: unknown protein (TAIR:AT1G25211.1); Has 745 Bl
245652_at	0.757885	0.771759	0.730206	0.798296	0.813888	0.749352	0.820266	0.849603	0.730206	0.892082	0.629991	0.730867	0.711005	0.777383	0.641263	0.668289	0.756309	0.652884	AT4G13960	F-box family protein
245653_at	0.744455	0.773012	0.654457	0.72576	0.657143	0.657727	0.839098	0.494483	0.747456	0.695747	0.586133	0.737605	0.891228	0.648889	0.709179	0.660893	0.781901	0.700814	AT4G13985	FBD1 (FBD-ASSOCIATED F-BOX PROTEIN)
245654_at	1.07718	0.895182	1.13297	1.34108	1.12158	1.05574	0.951644	1.01388	1.07682	1.12757	1.17247	0.780313	0.839966	0.949159	0.929407	1.36184	1.38084	1.57095	AT1G56540	disease resistance protein (TIR-NBS-LRR class), putative
245655_at	0.329744	0.278364	0.362535	0.266331	0.308619	0.326993	0.301915	0.296505	0.280777	0.297069	0.284174	0.31231	0.228356	0.266895	0.462406	0.303738	0.387152	0.345888	no_match	no_match
245656_at	1.16281	0.976095	0.973234	1.26052	1.10301	1.03579	1.22955	0.881049	1.10395	1.05433	1.02436	1.06852	0.940854	1.22828	0.87207	1.20884	1.15507	1.10759	AT1G56620	pectinesterase inhibitor domain-containing protein
245657_at	4.84914	4.91771	4.8792	5.27478	5.19538	5.36431	5.68451	5.73295	5.60489	5.06194	5.22881	5.1109	5.19719	4.7425	5.03962	5.22881	5.36684	5.38669	AT1G56720	protein kinase family protein
245658_at	1.26064	1.18844	1.27993	1.21955	1.35419	1.43627	1.19796	1.22476	1.29635	1.20331	1.33145	1.40377	1.14017	1.24658	1.17304	1.44089	1.33308	1.24658	AT1G28270	RALFL4 (ralf-like 4); signal transducer
245659_at	4.1643	3.55125	3.68845	4.57065	4.43821	4.31508	4.74728	4.55766	5.00165	5.10012	4.87286	5.03162	3.86497	3.76194	3.95263	4.80457	4.24872	4.46519	AT1G28260	INVOLVED IN: biological_process unknown; LOCATED IN: cellular_component unknown; EXPRESSED IN: 21 plant structures; EXPRESSED DURING: 13 growth stages; BEST Arabidopsis thaliana protein match is: SMG7 (TAIR:AT5G19400.1); Has 341 Blast hits to 340 proteins
245660_at	4.37902	4.64383	4.52555	4.69945	4.8718	4.5933	4.94584	4.87974	5.22627	5.01513	4.62446	5.0733	4.37697	4.43395	4.70864	4.63162	4.97327	4.54291	AT1G28240	unknown protein
245661_at	3.19396	3.24959	3.38881	3.09996	3.13494	3.28958	3.19882	2.96514	3.21981	3.29111	3.1701	3.22511	3.16309	3.46841	3.27886	3.25501	3.22375	3.49285	AT1G28220	ATPUP3; purine transmembrane transporter
245662_at	3.18517	2.76721	2.82752	3.17604	3.6469	3.29618	3.19704	3.09702	3.32687	3.55034	3.42834	3.38222	3.22825	3.24569	3.37468	3.26111	3.12802	3.01285	AT1G28190	unknown protein
245663_at	0.990408	0.987285	1.04355	0.971591	0.906269	1.09864	1.1158	0.949159	0.999542	0.954952	1.01897	1.06525	0.839966	1.07691	0.875154	1.1686	1.0039	1.05899	AT1G28170	sulfotransferase family protein
245664_at	0.634329	0.586978	0.666051	0.709551	0.503066	0.617073	0.549765	0.510303	0.661663	0.617073	0.760511	0.598587	0.695441	0.46758	0.629339	0.834091	0.760511	0.606527	AT1G28327	FUNCTIONS IN: molecular_function unknown; INVOLVED IN: biological_process unknown; LOCATED IN: cellular_component unknown; BEST Arabidopsis thaliana protein match is: RING1B (RING 1B); protein binding / zinc ion binding (TAIR:AT1G03770.1); Has 20 Blast hi
245665_at	4.8634	4.92837	4.89902	5.09342	4.80617	4.87717	5.20243	5.13307	5.34239	5.30432	5.09756	5.24084	4.81677	4.86308	5.01263	4.8985	4.96928	5.1817	AT1G28250	unknown protein
245666_at	5.53775	5.21292	5.3842	5.6098	5.88564	5.58116	5.65034	5.51604	5.85049	5.79151	5.7299	5.77145	5.50526	5.57451	5.55885	5.75073	5.57619	5.64078	AT1G28280	VQ motif-containing protein
245667_at	6.01084	5.95592	5.91689	5.98329	6.05492	5.97096	6.20554	6.0936	6.12438	6.08897	6.157	6.2527	5.95685	5.94187	5.90534	6.1868	6.05384	6.04699	AT1G28200	FIP1 (FH INTERACTING PROTEIN 1)
245668_at	4.83176	4.11177	3.23759	6.11974	6.07991	5.77224	6.9019	6.22448	6.81298	7.83728	8.02838	8.11013	5.58239	4.85323	5.4295	6.42581	6.12557	7.02318	AT1G28330	DYL1 (DORMANCY-ASSOCIATED PROTEIN-LIKE 1)
245669_at	1.08716	1.33749	1.06475	0.889907	1.28074	1.03717	1.07127	0.889246	1.0634	1.10891	1.09931	0.977667	1.13998	1.19026	1.08638	1.10439	1.06543	0.957576	AT1G28300	LEC2 (LEAFY COTYLEDON 2); DNA binding / transcription factor
245670_at	4.27369	4.18257	4.06885	4.41808	4.51133	4.29183	4.08991	4.2294	4.22802	4.14677	3.91715	4.02298	4.05913	4.271	4.21407	4.1845	4.18391	4.14878	AT1G28210	ATJ1; heat shock protein binding / unfolded protein binding
245671_at	3.61169	3.27443	3.40506	3.09488	3.09307	2.94698	3.02332	2.96691	3.13586	3.08114	2.54756	2.92635	3.38438	3.11241	3.33316	3.77631	3.62766	3.13473	AT1G28230	PUP1 (PURINE PERMEASE 1); purine nucleoside transmembrane transporter/ purine transmembrane transporter
245672_at	3.04759	2.97466	2.58767	1.79449	1.86527	2.20938	2.22363	2.18015	2.09088	2.07924	2.18225	2.07759	2.77255	2.44438	2.47329	2.11177	2.27708	2.30723	AT1G56710	glycoside hydrolase family 28 protein / polygalacturonase (pectinase) family protein
245673_at	1.22898	1.25825	1.54473	1.26731	1.36201	1.27199	0.980669	1.37261	1.00305	1.11926	1.39074	1.08329	1.37261	1.24391	1.24925	1.12503	1.22113	1.18885	AT1G56690	pentatricopeptide (PPR) repeat-containing protein
245674_at	1.54921	1.83432	1.83455	2.03147	2.21115	2.36504	1.98151	2.29009	1.91135	1.84566	2.21787	2.2757	2.1251	2.11881	2.07638	1.73942	1.76304	2.03653	AT1G56680	glycoside hydrolase family 19 protein
245675_at	1.5001	1.58467	1.37142	1.45959	1.32493	1.32248	1.57889	1.37953	1.38646	1.53952	1.45283	1.43596	1.35415	1.49829	1.43081	1.63536	1.48708	1.61058	AT4G09146;AT1G56675	[AT4G09146, transposable element gene];[AT1G56675, transposable element gene]
245676_at	3.86988	4.07235	3.81781	2.83727	3.10537	2.97389	2.39771	2.90567	2.5857	2.21958	2.21749	2.67317	3.3839	3.78898	3.47274	2.73731	3.02415	2.0376	AT1G56670	GDSL-motif lipase/hydrolase family protein
245677_at	2.43748	2.53675	2.69572	2.69825	2.51401	2.25227	1.92163	2.59808	2.81298	2.64866	2.40446	2.08275	2.60496	2.40121	2.56627	2.50605	3.08395	2.38338	AT1G56660	unknown protein
245678_at	4.13609	3.84101	4.06874	3.823	4.0161	3.83164	3.98701	3.71659	3.97489	3.7635	3.78813	3.82596	3.88341	3.8824	3.9314	4.13919	3.91586	3.80644	AT1G56610	syntaxin-related family protein
245679_at	4.91578	4.82036	4.95392	5.01858	5.00041	4.98973	5.288	5.27832	5.05447	5.19741	5.2562	5.19787	4.84672	4.87054	4.90334	4.97413	5.13765	5.17208	AT1G56590	clathrin adaptor complexes medium subunit family protein
245680_at	2.00186	2.14844	2.23998	2.20227	1.98478	2.07539	2.24012	2.2725	2.37768	2.1418	2.51203	2.39203	2.17345	2.13839	1.98253	1.98034	2.20076	2.58909	AT1G56570	pentatricopeptide (PPR) repeat-containing protein
245681_at	5.51938	5.2983	5.23429	5.11562	5.34038	5.17796	5.10001	5.15942	5.31844	4.99557	4.83243	4.85512	5.2973	5.09939	5.30726	5.16335	5.28375	5.0461	AT1G56560	beta-fructofuranosidase, putative / invertase, putative / saccharase, putative / beta-fructosidase, putative
245682_at	5.07486	5.11035	4.97458	4.65208	4.92793	4.78036	4.86931	5.15328	5.09425	4.73153	4.62565	4.75389	4.86116	4.94385	4.77916	4.63054	4.68439	4.80554	AT5G08750	zinc finger (C3HC4-type RING finger) family protein
245683_at	5.23714	5.22382	5.09303	5.20169	5.43775	5.14852	5.12132	4.98956	5.17623	5.03236	4.96521	5.18617	5.2633	5.19648	5.22315	5.09725	5.22341	5.15508	AT5G22030	UBP8 (UBIQUITIN-SPECIFIC PROTEASE 8); ubiquitin thiolesterase/ ubiquitin-specific protease
245684_at	6.83279	6.63588	6.59789	6.8622	6.87096	6.8221	6.80077	6.81452	6.90631	6.99097	7.12101	7.17088	6.7416	6.6782	6.78472	7.00087	6.89149	6.84385	AT5G22000	RHF2A (RING-H2 GROUP F2A); protein binding / zinc ion binding
245685_at	3.36123	3.47102	3.51538	3.54692	3.41332	3.21972	3.37964	3.31714	3.66971	3.23889	3.36581	3.45017	3.27882	3.28362	3.35317	3.4915	3.5251	3.38015	AT5G22220	E2F1; DNA binding / protein binding / transcription factor
245686_at	7.30226	7.24894	7.40031	7.20171	7.71947	7.24588	7.77491	7.25386	7.02729	7.16137	7.24334	7.6918	7.00338	7.17592	7.10898	7.12444	7.10711	6.98162	AT5G22060	ATJ2; protein binding
245687_at	5.01383	4.79399	4.6792	4.98433	4.76681	5.08192	5.47026	5.19447	5.34296	5.60835	5.42024	5.5653	4.92406	5.01802	4.88812	4.9892	5.06744	5.22158	AT1G28320	DEG15; endopeptidase
245688_at	8.26058	8.78412	8.91863	8.50692	8.13495	8.74971	8.66983	8.62746	8.30749	8.82047	9.12308	8.92783	8.88935	8.75816	8.6473	8.49701	8.06224	8.67242	AT1G28290	AGP31 (arabinogalactan-protein 31)
245689_at	1.61275	1.79978	1.84096	1.56429	1.88783	1.74113	1.48699	1.46718	1.87399	1.81666	1.66374	1.64825	2.19638	1.94258	1.94072	1.85949	1.71601	2.17768	AT5G04120	phosphoglycerate/bisphosphoglycerate mutase family protein
245690_at	3.97315	3.93128	3.54262	4.36437	4.42651	4.55139	4.50782	4.43554	4.60217	4.55222	4.42427	4.13632	4.14806	4.38924	4.15174	4.22917	4.7164	4.82893	AT5G04230	PAL3 (PHENYL ALANINE AMMONIA-LYASE 3); phenylalanine ammonia-lyase
245691_at	5.25944	5.06751	5.13867	5.15482	5.09433	5.1369	5.43146	5.35712	5.27927	5.40046	5.36605	5.47621	4.97123	4.96293	5.1235	5.12337	5.27513	5.29162	AT5G04240	ELF6 (EARLY FLOWERING 6); transcription factor
245692_at	6.38521	5.12461	6.40301	5.90999	7.46258	5.77435	6.77994	6.40405	6.15261	3.32496	2.173	2.66061	3.68518	1.58129	4.33716	4.03049	2.7992	2.91506	AT5G04150	BHLH101; DNA binding / transcription factor
245693_at	5.79667	5.70555	5.42657	5.5266	5.71572	5.41487	5.6831	5.61209	5.76773	5.76842	5.6368	5.71926	5.5162	5.75596	5.55332	5.46818	5.48362	5.50361	AT5G04260	WCRKC2 (WCRKC THIOREDOXIN 2)
245694_at	4.95895	4.75741	4.56892	5.02551	5.04988	5.01781	5.21389	5.05215	5.02179	5.3316	5.1544	5.31261	4.76133	4.9895	4.70681	4.77271	4.75881	4.86009	AT5G04170	calcium-binding EF hand family protein
245695_at	3.61815	3.56316	3.7861	3.84466	3.95023	3.79102	3.96998	4.09026	4.03248	3.94839	3.79696	3.87071	3.70425	3.65031	3.79164	3.97391	3.81033	3.84962	AT5G04270	zinc ion binding
245696_at	2.86248	3.12331	2.81947	3.95934	3.06381	3.39408	4.94062	4.60489	4.23595	4.88601	4.94973	4.9963	3.91816	3.89197	3.50335	4.28545	4.1757	4.96228	AT5G04190	PKS4 (phytochrome kinase substrate 4)
245697_at	2.12055	2.20231	2.76921	2.64956	2.60548	2.97431	2.76921	2.75616	2.94661	2.43312	2.43312	2.50604	2.56339	2.36281	2.55345	2.41809	2.04264	2.2822	AT5G04200	AtMC9 (metacaspase 9); cysteine-type peptidase
245698_at	5.17888	5.47054	5.56081	5.25929	5.21219	5.32819	5.43765	5.30542	5.08242	5.0816	5.19148	5.09656	5.39373	5.42498	5.29795	5.39501	5.50694	5.2995	AT5G04160	phosphate translocator-related
245699_at	3.25259	2.95787	2.64226	3.20555	3.30728	2.79563	3.26338	2.98601	3.18895	2.93025	3.02727	2.96098	2.68389	2.51087	2.83826	3.13688	2.74434	2.57095	AT5G04250	OTU-like cysteine protease family protein
245700_at	1.92639	1.48832	1.80908	1.66778	1.68077	1.70789	2.27268	1.85756	1.98206	2.09853	2.06432	1.80838	1.90364	1.86482	1.78572	2.05695	1.68046	1.88126	AT5G04180	ACA3 (ALPHA CARBONIC ANHYDRASE 3); carbonate dehydratase/ zinc ion binding
245701_at	9.39982	9.20906	9.06607	8.80227	9.19672	8.90089	8.77597	8.84688	9.26915	8.92478	8.50487	8.74935	9.09573	8.95017	9.34479	9.00826	9.08469	9.00005	AT5G04140	GLU1 (GLUTAMATE SYNTHASE 1); glutamate synthase (ferredoxin)
245702_at	3.30101	3.30112	2.77006	4.03069	3.8106	3.81391	3.7782	4.25746	4.51205	4.7941	4.45492	4.70644	3.49591	3.69071	3.7136	3.84076	4.67362	3.95369	AT5G04220	SYTC
245703_at	2.78012	0.783146	1.40419	1.10335	0.828913	0.812938	0.902049	0.740226	1.18371	0.582971	0.503429	0.649776	1.30979	0.846176	0.925991	1.39686	0.848546	0.783146	AT5G04380	S-adenosyl-L-methionine:carboxyl methyltransferase family protein
245704_at	4.626	4.58382	4.58319	4.46964	4.37098	4.71468	4.61595	4.60857	4.51173	4.80611	4.71781	4.87091	4.81059	4.64702	4.64926	4.81521	4.56496	4.69442	AT5G04290	KTF1 (KOW DOMAIN-CONTAINING TRANSCRIPTION FACTOR 1); nucleotide binding
245705_at	1.2031	1.19626	1.20868	1.3159	1.48351	1.37722	1.28407	1.05781	1.41924	1.50691	1.37858	1.76382	1.37958	1.37366	1.52235	1.36585	1.36751	1.17154	AT5G04390	zinc finger (C2H2 type) family protein
245706_at	2.25505	2.23771	1.9598	2.19202	2.51266	2.35748	2.41619	2.3836	2.33384	3.32929	3.19069	2.9755	2.34761	2.3174	2.10914	2.35666	2.66061	2.91261	AT5G04310	pectate lyase family protein
245707_at	1.47576	1.46957	1.45711	1.49166	1.54637	1.78469	1.69547	1.34667	1.35151	1.5408	1.42885	1.43733	1.42199	1.51152	1.40763	1.89604	1.35677	1.49806	AT5G04400	anac077 (Arabidopsis NAC domain containing protein 77); DNA binding
245708_at	1.70439	1.58214	1.80217	1.79984	1.67233	1.77031	1.96482	1.77809	1.89356	2.47088	2.23509	2.6091	1.85213	1.85501	1.62126	1.80905	1.81502	1.99302	AT5G04310	pectate lyase family protein
245709_at	4.52748	4.7593	4.88772	4.76231	4.63765	4.87476	4.72718	4.88986	4.64717	4.86698	4.87926	4.6625	4.7396	5.0666	4.87767	4.76681	4.80788	5.0847	AT5G04320	FUNCTIONS IN: molecular_function unknown; INVOLVED IN: meiotic chromosome segregation; LOCATED IN: chromosome, centromeric region, nucleus; EXPRESSED IN: 22 plant structures; EXPRESSED DURING: 13 growth stages; CONTAINS InterPro DOMAIN/s: Shugoshin, C-ter
245710_at	3.23365	3.00064	3.06595	2.9421	2.97968	2.83174	2.82874	2.65804	3.07115	2.92098	3.21532	3.21896	3.10345	3.15613	3.10691	2.82956	2.85254	3.04162	AT5G04330	cytochrome P450, putative / ferulate-5-hydroxylase, putative
245711_at	5.3528	4.11531	4.79662	5.34919	5.48518	5.15641	5.68574	5.11309	6.05155	5.48038	5.71502	6.07174	3.86688	3.97031	4.16907	5.36084	4.25248	4.79857	AT5G04340	ZAT6 (ZINC FINGER OF ARABIDOPSIS THALIANA 6); nucleic acid binding / transcription factor/ zinc ion binding
245712_at	4.27412	4.4498	4.47809	4.27311	3.88451	4.22792	4.33853	3.98826	4.31353	4.23427	4.25336	4.12659	4.26986	4.33785	4.11755	4.28091	4.31404	4.48902	AT5G04360	ATLDA (LIMIT DEXTRINASE); alpha-amylase/ limit dextrinase/ pullulanase
245713_at	2.91442	2.67512	2.28978	3.4696	3.7849	2.90087	2.11064	3.43437	3.33992	2.77069	2.8508	2.97773	3.15437	2.95269	3.83885	3.6583	3.23221	2.52885	AT5G04370	NAMT1; S-adenosylmethionine-dependent methyltransferase
245714_at	6.81486	6.77103	6.85271	6.84298	6.67599	6.85055	6.51479	6.61906	6.60139	6.3691	6.53657	6.49902	6.85718	6.9519	6.89569	6.69355	6.6702	6.75175	AT5G04280	glycine-rich RNA-binding protein
245715_s_at	9.67725	9.64726	9.66696	9.6396	9.73689	9.64196	9.50485	9.61664	9.60666	9.56889	9.67374	9.59786	9.57431	9.63794	9.5578	9.39419	9.55332	9.64189	AT5G08670;AT5G08690	[AT5G08670, ATP binding / hydrogen ion transporting ATP synthase, rotational mechanism];[AT5G08690, ATP synthase beta chain 2, mitochondrial]
245716_at	6.01999	5.97199	5.79764	5.86529	5.94257	5.74968	5.64764	5.70608	5.92737	5.66497	5.53337	5.52545	5.79721	5.75872	5.88932	5.72927	5.95569	5.76294	AT5G08740	NDC1 (NAD(P)H dehydrogenase C1); NADH dehydrogenase
245717_at	2.40293	2.49115	2.47669	2.35067	2.69478	2.47012	2.65442	2.22466	2.41462	2.43948	2.30379	2.26114	2.65635	2.74528	2.36032	2.45589	2.59294	2.47816	AT5G33390	glycine-rich protein
245718_at	5.10765	5.14197	4.91425	4.75442	4.92855	4.81335	4.57741	4.65833	4.58035	4.49542	4.56647	4.46875	5.00338	4.98013	4.94206	4.91974	4.99051	4.79442	AT5G04110	DNA topoisomerase II family protein
245719_at	3.08797	2.79955	2.58362	2.4336	2.82736	2.58362	2.29852	2.61993	2.44576	2.51487	2.321	2.35086	2.82915	2.71977	2.6458	2.78169	2.63764	2.72849	AT5G04110	DNA topoisomerase II family protein
245720_at	1.93076	1.93198	1.73475	1.80586	2.23083	1.72893	2.10014	1.96734	1.77494	2.21203	2.16101	2.03196	1.77066	1.96944	1.73417	1.95062	2.04179	1.88526	AT5G04210	RNA recognition motif (RRM)-containing protein
245721_s_at	5.58547	5.40576	5.43081	5.36742	5.30838	5.2549	5.12563	5.41216	5.18188	5.05351	5.16468	5.12198	5.5698	5.345	5.49015	5.25106	5.52824	5.2084	AT1G73460;AT1G73450	[AT1G73460, protein kinase family protein];[AT1G73450, protein kinase, putative]
245722_at	3.92025	3.87522	3.91437	4.0694	3.9609	3.87602	4.08405	4.27995	4.01715	3.92425	4.01407	3.98334	3.93652	3.74046	3.89017	3.80166	4.09227	3.98122	AT1G73430	sec34-like family protein
245723_at	3.48263	3.64267	3.182	3.51051	3.44747	3.5218	3.15741	3.40121	3.36841	3.63335	3.53447	3.51031	3.54226	3.53854	3.47274	3.35249	3.41622	3.57963	AT1G73400	pentatricopeptide (PPR) repeat-containing protein
245724_at	6.77806	6.13707	6.56269	5.9433	5.79731	5.63689	5.05391	5.29695	5.05296	4.80663	4.86461	4.97359	6.05622	5.69899	6.30466	6.14225	5.52436	5.20296	AT1G73390	FUNCTIONS IN: molecular_function unknown; INVOLVED IN: N-terminal protein myristoylation; LOCATED IN: cellular_component unknown; EXPRESSED IN: 24 plant structures; EXPRESSED DURING: 13 growth stages; CONTAINS InterPro DOMAIN/s: BRO1 (InterPro:IPR004328);
245725_at	3.64569	3.76147	3.84714	3.59562	3.1435	3.67206	3.71565	3.38747	3.117	3.74819	3.7356	3.87015	3.73831	3.5787	3.41033	3.34717	3.19952	3.16172	AT1G73370	SUS6 (SUCROSE SYNTHASE 6); UDP-glycosyltransferase/ sucrose synthase
245726_at	2.25402	2.26434	2.42674	2.00708	1.95544	2.04293	2.31864	2.26255	2.12619	2.20866	2.15536	2.30911	2.24137	2.41878	2.24472	2.16338	2.33179	2.1728	AT1G73360	HDG11 (HOMEODOMAIN GLABROUS 11); DNA binding / transcription factor
245727_at	3.99838	4.04915	3.9557	3.82362	3.94562	3.64131	3.77128	3.96533	3.82357	3.78772	3.92347	3.59753	3.94574	4.12548	4.12456	3.93629	3.91371	4.0231	AT1G73350	unknown protein
245728_at	2.10009	2.38454	2.33522	2.40385	2.26644	2.20724	2.26028	2.22233	2.08118	2.27158	2.24936	2.27098	2.13937	2.28985	2.30215	2.10099	2.13879	2.15168	AT1G73340	electron carrier/ heme binding / iron ion binding / monooxygenase/ oxygen binding
245729_at	7.56159	7.63915	7.67908	7.64739	7.61667	7.65613	7.27925	7.46279	7.48404	7.35534	7.34923	7.32996	7.7512	7.81271	7.65509	7.57866	7.53217	7.61093	AT1G73490	RNA recognition motif (RRM)-containing protein
245730_at	5.86942	5.65837	5.74832	5.75631	5.32037	5.73869	5.88583	5.7984	5.98058	5.75286	5.89672	5.79092	5.62556	5.53002	5.63496	5.83129	5.66731	5.93725	AT1G73470	unknown protein
245731_at	6.37856	5.5658	6.2708	6.38194	5.59993	6.58179	6.50871	6.0916	6.25423	5.79553	6.0268	6.02877	5.10737	5.21995	5.70766	6.00109	5.27421	5.47265	AT1G73500	MKK9 (MAP KINASE KINASE 9); MAP kinase kinase/ kinase/ protein kinase activator
245732_at	4.43215	4.29055	4.43865	4.3976	4.62503	4.39904	4.6495	4.46762	4.63898	4.6448	4.68568	4.70976	4.31506	4.27352	4.32765	4.32121	4.42467	4.66773	AT1G73440	calmodulin-related
245733_at	3.98547	4.08513	4.04836	4.4981	4.62161	4.48879	4.96379	4.7151	4.74406	4.90588	4.93126	5.03147	4.00613	4.19731	4.00331	4.52761	4.27619	4.65168	AT1G73380	unknown protein
245734_at	7.12304	5.80301	6.80274	6.21662	6.05138	5.48622	5.34819	5.72787	5.93896	4.80252	4.94691	5.52316	6.06144	4.75139	6.48414	7.19467	5.41546	5.06051	AT1G73480	hydrolase, alpha/beta fold family protein
245735_at	1.58667	1.79972	1.58307	1.92455	1.35792	1.60058	1.38765	1.91181	1.59897	1.35338	1.5984	1.5083	1.73417	1.67287	1.70421	1.12606	1.39778	1.6738	AT1G73410	MYB54 (MYB DOMAIN PROTEIN 54); DNA binding / transcription factor
245736_at	9.79178	9.66473	9.15625	10.1942	9.94698	10.1446	8.90328	10.117	10.2693	9.84948	10.0928	10.0889	9.82479	9.63411	10.1224	10.289	9.77027	9.46608	AT1G73330	ATDR4; peptidase inhibitor
245737_at	2.72021	3.03556	2.79887	3.31927	3.19881	3.14093	2.92753	3.03423	3.10524	2.78493	2.96693	3.06779	2.88588	2.85321	2.91209	2.64973	3.00754	2.78929	AT1G44160	DNAJ chaperone C-terminal domain-containing protein
245738_at	1.42177	1.26547	1.13748	1.2531	1.50088	1.45646	1.24757	1.19432	1.28027	1.36405	1.23196	1.22404	1.23378	1.49534	1.31144	1.25134	1.32906	1.42585	AT1G44130	nucellin protein, putative
245739_at	4.05949	4.47679	5.03912	4.39448	3.92077	4.39904	4.41483	4.49961	3.96415	4.59295	4.58812	4.24608	4.60288	4.82739	4.41538	4.19255	4.00082	4.71316	AT1G44110	CYCA1;1 (Cyclin A1;1); cyclin-dependent protein kinase regulator
245740_at	5.99715	5.91238	5.51151	5.31958	5.65586	5.75528	4.6329	5.0201	5.28801	4.52265	4.08306	4.22285	5.55293	5.63651	5.6605	4.87678	5.47965	4.63959	AT1G44100	AAP5; amino acid transmembrane transporter/ basic amino acid transmembrane transporter
245741_at	1.47904	1.39653	1.39255	1.38898	1.50262	1.45646	1.49589	1.36236	1.5109	1.67516	1.45646	1.4054	1.43705	1.70793	1.255	1.54781	1.56478	1.45803	AT1G44120	C2 domain-containing protein / armadillo/beta-catenin repeat family protein
245742_at	5.99603	6.11848	6.1645	5.79884	6.10715	5.96626	5.94214	5.98738	5.76471	5.7437	5.90982	5.73203	5.91769	5.87433	6.0455	5.62742	5.65629	5.68333	AT1G44170	ALDH3H1 (ALDEHYDE DEHYDROGENASE 3H1); 3-chloroallyl aldehyde dehydrogenase/ aldehyde dehydrogenase (NAD)
245743_at	3.94142	3.94782	4.04485	3.21242	3.8497	3.69752	2.95324	3.4449	3.46965	3.17691	3.3913	3.12612	3.73566	3.69819	3.96604	3.33434	3.54425	3.75029	AT1G51080	unknown protein
245744_at	6.65008	6.67387	6.5658	6.178	6.31306	6.28841	6.26298	6.25935	6.44674	6.38727	6.27299	6.24354	6.63202	6.61235	6.61039	6.63826	6.6702	6.502	AT1G51110	plastid-lipid associated protein PAP / fibrillin family protein
245745_at	7.43744	7.42164	7.34099	6.95462	7.19507	7.05433	6.97564	7.11653	7.23261	7.19219	6.85387	7.00714	7.40697	7.50831	7.51612	7.06392	7.44148	7.36708	AT1G51110	plastid-lipid associated protein PAP / fibrillin family protein
245746_at	6.02531	6.13106	6.1702	5.89818	5.72104	5.98871	5.87033	5.8731	5.76338	5.7068	5.75894	5.55593	6.0337	6.04543	5.89683	5.71257	5.51254	5.67357	AT1G51070	basic helix-loop-helix (bHLH) family protein
245747_at	4.21491	4.13372	4.24414	3.82252	4.04542	3.84515	3.51196	3.8247	3.96142	3.71061	3.99225	3.61406	4.36937	4.22272	4.09015	3.99388	4.07786	4.0535	AT1G51100	unknown protein
245748_at	6.33683	5.80277	6.13016	5.87641	5.58101	5.40997	5.02024	5.16321	5.09307	4.6359	4.94884	4.87492	5.58606	4.89995	5.73208	6.16736	5.16099	5.03843	AT1G51140	basic helix-loop-helix (bHLH) family protein
245749_at	2.24367	1.64882	1.65045	1.82299	1.90866	1.84234	1.4712	1.34097	1.4326	1.11845	1.22629	1.30878	1.30242	1.35537	1.69113	1.52913	1.38085	1.33462	AT1G51090	heavy-metal-associated domain-containing protein
245750_at	7.45849	7.82155	7.99099	7.49694	7.03902	7.63918	7.48536	7.63331	7.19843	7.34379	7.47618	7.24177	7.7916	8.15399	7.81814	7.48769	7.38699	7.81098	AT1G51060	HTA10; DNA binding
245751_s_at	5.30507	5.2255	5.17264	5.51209	5.39111	5.69002	5.74267	5.39977	5.6584	5.73607	5.81322	5.88845	5.19307	5.25278	5.09693	5.48822	5.63946	5.50378	AT1G25682;AT1G25988	[AT1G25682, cell cycle control protein-related];[AT1G25988, FUNCTIONS IN: molecular_function unknown; INVOLVED IN: biological_process unknown; LOCATED IN: cellular_component unknown; EXPRESSED IN: male gametophyte, pollen tube; EXPRESSED DURING: L mature
245752_at	0.630154	0.639763	0.661925	0.671451	0.776892	0.7353	0.639061	0.656533	0.633937	0.583621	0.674152	0.601378	0.620032	0.523851	0.594395	0.719355	0.631247	0.631247	AT1G35150	FUNCTIONS IN: molecular_function unknown; INVOLVED IN: biological_process unknown; LOCATED IN: cellular_component unknown; BEST Arabidopsis thaliana protein match is: hAT dimerisation domain-containing protein / transposase-related (TAIR:AT2G06500.1); Has
245753_at	0.481157	0.445548	0.43739	0.515155	0.46594	0.368745	0.505882	0.379819	0.370757	0.409538	0.425959	0.515155	0.448392	0.53404	0.421276	0.467538	0.5452	0.620862	AT1G35143	transposable element gene
245754_at	0.539821	0.435359	0.376733	0.48178	0.539922	0.480197	0.505882	0.500266	0.530657	0.370886	0.392585	0.461012	0.42592	0.336574	0.393401	0.484873	0.516159	0.493412	AT1G35183	unknown protein
245755_at	1.0515	1.19356	1.49435	1.85128	1.73642	2.65026	1.31127	1.23077	1.30913	1.17956	1.24707	1.48864	1.03041	1.34876	0.991242	1.59633	1.34571	1.31277	AT1G35210	unknown protein
245756_at	5.4526	5.49943	5.34755	5.3665	5.45205	5.37747	5.41643	5.27051	5.52427	5.08414	5.2371	5.17508	5.41196	5.13865	5.30988	5.14077	5.10012	4.7926	AT1G35190	oxidoreductase, 2OG-Fe(II) oxygenase family protein
245757_at	6.05403	4.01134	3.49191	8.13402	9.21764	9.09975	7.99314	6.44383	7.61522	7.40425	6.38292	7.70539	4.33853	5.26131	5.28062	6.63863	7.52148	5.72132	AT1G35140	PHI-1 (PHOSPHATE-INDUCED 1)
245758_at	4.06884	3.85449	3.9504	3.12288	3.03753	2.91461	2.90436	3.11017	3.01829	3.05701	3.08711	3.14354	3.61921	3.7017	3.71959	3.40184	3.43965	3.00164	AT1G32240	KAN2 (KANADI 2); DNA binding / transcription factor
245759_at	5.75276	5.64198	5.49737	6.03482	5.94121	5.95406	5.86647	5.95286	6.12469	6.17236	6.11094	6.12535	5.87505	5.54766	5.76765	6.17906	6.13747	6.08912	AT1G66900	INVOLVED IN: biological_process unknown; LOCATED IN: cellular_component unknown; EXPRESSED IN: 24 plant structures; EXPRESSED DURING: 14 growth stages; BEST Arabidopsis thaliana protein match is: hydrolase (TAIR:AT5G38220.3); Has 2819 Blast hits to 2817 p
245760_s_at	4.673	3.64315	3.33492	3.89925	4.20955	3.66592	3.39987	3.71659	4.22141	4.68887	3.9504	4.30544	3.73783	4.44349	4.38365	4.16738	4.48841	3.8918	AT1G66920;AT1G66910	[AT1G66920, serine/threonine protein kinase, putative];[AT1G66910, protein kinase, putative]
245761_at	5.20586	4.86289	4.60178	4.94828	4.66422	4.55413	4.54844	4.70019	4.89306	5.41302	5.31465	5.205	5.05447	4.72054	4.93863	5.01982	4.77409	5.02705	AT1G66890	FUNCTIONS IN: molecular_function unknown; INVOLVED IN: biological_process unknown; LOCATED IN: chloroplast; EXPRESSED IN: 22 plant structures; EXPRESSED DURING: 13 growth stages; BEST Arabidopsis thaliana protein match is: 50S ribosomal protein-related (T
245762_at	2.89015	3.23986	2.87002	2.80383	2.85908	2.79609	2.38447	2.72685	2.35805	2.30493	2.56226	2.16602	3.02865	3.1609	3.03031	2.73878	3.00446	2.7715	AT1G27880	ATP-dependent DNA helicase, putative
245763_at	5.54909	5.63104	5.60593	5.5028	5.58373	5.63963	5.56307	5.60221	5.54118	5.53321	5.59704	5.3909	5.73354	5.45481	5.62508	5.82117	5.71499	5.61125	AT1G27850	unknown protein
245764_s_at	3.85179	3.87306	4.13085	3.97965	3.68889	3.98821	4.03743	3.87448	3.97606	4.11483	4.14431	4.06743	3.80822	3.89329	3.91972	3.95214	4.04996	4.0453	AT1G19750;AT1G27840	[AT1G19750, transducin family protein / WD-40 repeat family protein];[AT1G27840, transducin family protein / WD-40 repeat family protein]
245765_at	5.94571	5.23315	5.09621	5.32146	5.52933	5.53562	5.66702	5.43702	5.73442	6.03947	5.71124	5.68911	5.09318	5.66638	5.1065	5.5506	6.26532	6.21173	AT1G33600	leucine-rich repeat family protein
245766_at	0.945445	0.844528	0.94542	0.994095	0.855466	0.746243	1.13362	0.903276	0.868315	1.0201	1.09316	1.13362	0.896475	0.873404	0.951668	0.925676	0.836208	1.08941	AT1G33580	transposable element gene
245767_at	1.30182	1.57928	1.35297	1.29495	1.26696	1.45646	1.37757	1.22884	1.37984	1.35057	1.54053	1.16895	1.45152	1.32308	1.16485	1.2881	1.36582	1.46869	AT1G33610	protein binding
245768_at	7.20696	6.95683	6.67794	7.37918	6.79682	7.51322	7.82791	7.47825	7.57491	8.12064	7.95418	7.78886	6.78895	7.27852	6.72838	7.26228	7.53034	7.89602	AT1G33590	disease resistance protein-related / LRR protein-related
245769_at	2.92655	2.51209	2.30228	2.28778	2.74535	2.38815	2.45379	2.53835	2.75485	2.52239	2.06357	2.26454	2.36988	2.55663	2.28065	2.46517	2.36343	2.24899	AT1G30220	INT2 (INOSITOL TRANSPORTER 2); carbohydrate transmembrane transporter/ sugar:hydrogen symporter
245770_at	4.14955	4.32118	4.25085	4.07623	4.44703	3.8779	3.28091	3.7922	3.64561	3.26997	3.31209	3.32177	4.10672	4.3536	4.01722	3.52541	4.15862	3.57803	AT1G30240	binding
245771_at	0.983406	0.91518	1.22654	1.03299	1.21543	0.931153	1.27985	1.3142	1.05004	0.986084	0.933814	1.08891	0.99939	0.949159	0.91252	0.996302	1.0361	0.764076	no_match	no_match
245772_at	4.12112	4.42917	4.42901	4.48136	4.62503	4.36131	4.5442	4.44064	4.4371	4.49263	4.57406	4.60638	4.21912	4.41943	4.38906	4.55398	4.41925	4.43477	AT1G30300	unknown protein
245773_at	3.7459	3.53206	3.65392	3.53559	3.50076	3.53763	3.51617	3.55957	3.50076	3.56591	3.53416	3.2881	3.57	3.59317	3.47644	3.77503	3.60214	3.51073	AT1G30290	unknown protein
245774_at	3.8974	4.03471	4.00763	3.94342	3.69709	3.86693	3.91034	3.9768	3.97916	4.00258	3.96833	3.72313	3.57214	4.00461	3.94008	3.89702	4.03719	4.03394	AT1G30210	TCP24 (TEOSINTE BRANCHED1, CYCLOIDEA, AND PCF FAMILY 24); transcription factor
245775_at	5.47215	5.65449	5.49242	5.39967	5.23769	5.72105	5.63038	5.69504	5.65737	5.50687	5.55616	5.6117	5.20593	5.32894	5.40498	5.13277	4.94486	5.08318	AT1G30270	CIPK23 (CBL-INTERACTING PROTEIN KINASE 23); kinase/ protein binding / protein serine/threonine kinase
245776_at	5.60694	4.79788	4.88001	5.49552	5.35813	4.56641	4.85408	5.41787	5.51293	4.5059	4.36377	4.83579	5.08734	4.50824	5.33499	6.10615	4.77442	4.78957	AT1G30260	FUNCTIONS IN: molecular_function unknown; INVOLVED IN: response to cytokinin stimulus; EXPRESSED IN: 18 plant structures; EXPRESSED DURING: 10 growth stages; BEST Arabidopsis thaliana protein match is: galactosyltransferase family protein (TAIR:AT4G21060.
245777_at	5.03334	4.97103	6.0002	5.92202	5.67382	6.01703	5.5934	5.49614	5.32411	4.69123	5.21569	4.85539	5.24332	4.96015	5.34113	5.90323	5.74261	5.0655	AT1G73540	atnudt21 (Arabidopsis thaliana Nudix hydrolase homolog 21); hydrolase
245778_at	5.74076	5.79819	5.82139	5.65688	5.60548	5.64737	5.92727	5.65861	5.73125	5.91379	5.87963	5.85651	5.91135	5.90323	5.7898	5.80487	5.79205	5.97201	AT1G73530	RNA recognition motif (RRM)-containing protein
245779_at	0.962542	0.865694	1.20681	1.05779	1.13487	1.34182	1.47285	1.34182	1.07247	0.927172	1.00628	0.963038	1.13427	1.10677	0.903154	1.08847	1.25193	1.03759	AT1G73510	unknown protein
245780_at	7.18045	7.07715	7.06891	7.0599	7.60299	7.09275	7.25852	7.08955	7.33998	6.9638	6.74766	6.96433	6.90871	6.96893	6.87992	6.82193	7.2809	6.62803	AT1G45688	unknown protein
245781_at	5.72386	5.56177	5.59517	5.98515	6.0419	5.80669	6.35059	6.03545	6.19636	6.47547	6.4301	6.63748	5.81382	5.60136	5.74719	6.06248	5.8771	6.0972	AT1G45976	SBP1 (s-ribonuclease binding protein 1); protein binding / zinc ion binding
245782_at	0.824348	1.01374	1.05359	0.929585	1.04615	0.92666	0.970293	1.15349	0.890443	0.912773	0.919154	0.780501	0.998892	0.853819	0.95125	0.92141	0.978577	1.23146	AT1G35200	60S ribosomal protein L4/L1 (RPL4B), pseudogene, similar to 60S ribosomal protein L4 (fragment) GB:P49691 from (Arabidopsis thaliana); blastp match of 50% identity and 6.3e-17 P-value to SP|Q9XF97|RL4_PRUAR 60S ribosomal protein L4 (L1). (Apricot) {Prunus
245783_s_at	4.95152	4.92661	5.24856	4.9403	5.17815	4.68919	4.90139	4.87306	4.88084	4.62072	4.82998	4.57434	5.20529	4.81878	4.8858	5.32206	4.93533	5.14794	AT1G35180;AT1G35170	[AT1G35180, FUNCTIONS IN: molecular_function unknown; INVOLVED IN: biological_process unknown; LOCATED IN: integral to membrane; CONTAINS InterPro DOMAIN/s: TRAM, LAG1 and CLN8 homology (InterPro:IPR006634); BEST Arabidopsis thaliana protein match is: unk
245784_at	4.26146	4.5317	4.8138	4.76159	4.33127	4.75716	4.881	4.65381	4.40683	4.86484	4.94036	4.90372	4.5808	4.93696	4.44413	4.51359	4.41349	4.99469	AT1G32190	INVOLVED IN: N-terminal protein myristoylation; LOCATED IN: plasma membrane; EXPRESSED IN: 14 plant structures; EXPRESSED DURING: 8 growth stages; CONTAINS InterPro DOMAIN/s: Alpha/beta hydrolase fold-1 (InterPro:IPR000073); BEST Arabidopsis thaliana prot
245785_at	1.36838	1.15867	1.16145	1.21846	1.23049	0.942449	1.06688	1.11251	1.33541	1.26109	1.18412	1.36091	1.29722	0.993576	1.28066	1.29867	1.09999	1.10437	AT1G32180	ATCSLD6; cellulose synthase/ transferase, transferring glycosyl groups
245786_at	4.18328	4.40777	4.30783	4.44898	4.53175	4.72284	4.50273	4.19393	4.34727	4.57045	4.40173	4.52368	4.34425	4.44242	4.11416	4.46809	4.67106	4.44269	AT1G32150	bZIP transcription factor family protein
245787_at	6.09107	5.97761	5.85568	6.05711	5.95667	5.98282	5.98671	5.96204	6.06982	6.12705	6.17765	6.2114	5.83338	5.83996	5.95554	5.94477	5.92886	5.94032	AT1G32130	FUNCTIONS IN: molecular_function unknown; INVOLVED IN: biological_process unknown; LOCATED IN: cellular_component unknown; EXPRESSED IN: 25 plant structures; EXPRESSED DURING: 15 growth stages; CONTAINS InterPro DOMAIN/s: TFIIS N-terminal (InterPro:IPR017
245788_at	3.97415	4.03091	4.11709	4.06076	4.27167	4.08211	4.31957	4.13163	3.99692	4.30202	4.33853	4.50061	4.15049	4.20701	4.15967	4.36296	4.26832	4.24285	AT1G32120	unknown protein
245789_at	3.85797	3.7578	4.03846	3.9179	4.24652	4.21364	4.55536	4.35994	4.27535	4.17177	4.32978	4.626	3.77983	3.85175	3.97415	3.97829	4.02527	3.96321	AT1G32090	early-responsive to dehydration protein-related / ERD protein-related
245790_at	7.26608	7.08938	7.07692	7.0356	6.84498	7.17041	7.01871	6.94839	7.09079	7.38943	7.29374	7.14316	7.30572	7.26787	7.31094	7.47768	7.43048	7.53128	AT1G32200	ATS1; glycerol-3-phosphate O-acyltransferase
245791_at	6.85936	7.02657	7.20701	7.1437	7.09941	7.02921	7.36222	7.32928	7.11508	7.34117	7.49606	7.3524	7.15843	7.30203	7.08158	6.98784	7.07636	7.30719	AT1G32210	ATDAD1 (DEFENDER AGAINST APOPTOTIC DEATH 1)
245792_at	5.52469	5.54199	5.84155	5.74094	6.03778	5.71092	5.46637	6.03916	5.94803	4.98457	5.55438	5.53318	5.97192	5.39507	5.98196	5.79963	5.37474	5.29173	AT1G32100	PRR1 (PINORESINOL REDUCTASE 1); pinoresinol reductase
245793_at	8.08954	8.02525	7.99722	7.63067	8.02782	7.70903	7.83535	7.64832	7.84936	7.71811	7.59591	7.66757	7.98526	7.59366	7.89757	7.79503	7.99576	7.66567	AT1G32220	binding / catalytic/ coenzyme binding
245794_at	5.40923	5.28747	5.16772	6.8197	7.02549	6.89679	6.66353	6.45844	6.90645	6.84489	6.89703	7.09205	5.47434	5.64559	5.77534	6.11903	5.9873	6.38223	AT1G32170	XTR4 (XYLOGLUCAN ENDOTRANSGLYCOSYLASE 4); hydrolase, acting on glycosyl bonds / hydrolase, hydrolyzing O-glycosyl compounds / xyloglucan:xyloglucosyl transferase
245795_at	7.21091	7.12993	6.84995	6.84393	6.91558	6.74264	6.63791	6.90732	7.00748	6.92728	6.82638	6.71838	7.10396	6.94778	7.01313	6.94132	6.9654	7.05348	AT1G32160	unknown protein
245796_at	7.12251	7.0365	6.83447	6.97246	7.12081	6.94864	6.84312	7.03794	7.11093	6.95186	7.02792	6.99502	6.89666	6.75135	6.97436	7.00881	6.94984	6.7926	AT1G32230	RCD1 (RADICAL-INDUCED CELL DEATH1); protein binding
245797_at	6.24801	6.01515	6.02165	5.69975	6.02491	5.60497	5.15478	5.56247	5.76808	5.43501	5.24798	5.26413	6.03621	6.08657	6.21922	5.84742	5.82448	5.82197	AT1G45230	defective chloroplasts and leaves protein-related / DCL protein-related
245798_at	1.23555	1.23572	1.01907	0.985059	1.10732	1.02945	0.976788	0.949159	1.04391	1.02948	1.059	1.18227	1.25829	1.31277	1.24915	0.850832	1.04274	1.16359	AT1G45545	unknown protein
245799_at	1.56016	1.09583	1.03606	1.07077	1.09859	1.10676	1.09484	1.14807	1.11287	1.04891	0.893446	1.19923	1.13145	1.07175	1.35436	1.03096	1.0073	0.868323	AT1G45616	AtRLP6 (Receptor Like Protein 6); protein binding
245800_at	4.40787	4.77738	4.8831	4.56958	4.35507	4.65071	5.04795	4.79126	4.2814	4.7196	5.20417	5.14722	4.59379	4.79887	4.48497	5.04236	4.10187	4.89632	AT1G46264	AT-HSFB4; DNA binding / transcription factor
245801_at	0.67488	0.779434	0.864984	0.760012	0.808957	0.823622	0.794324	0.804222	0.48079	0.808957	0.756686	0.754306	0.678765	0.758033	0.594395	0.711456	0.836837	0.850225	AT1G46912	F-box family protein-related
245802_at	0.767738	0.855619	0.77318	0.876973	1.0387	0.800117	1.08191	0.861861	0.932426	0.873246	1.03111	0.843376	0.943943	1.09027	0.970188	0.916867	0.911561	1.01574	AT1G46840	F-box family protein
245803_at	9.37991	9.18383	9.18097	9.1424	9.34335	9.00152	8.8954	9.00789	9.23161	8.93209	8.83372	8.93567	9.0069	8.83603	9.11958	9.03496	8.96393	8.74172	AT1G47128	RD21 (responsive to dehydration 21); cysteine-type endopeptidase/ cysteine-type peptidase
245804_at	1.0284	1.1721	0.979119	0.787636	1.09227	0.912955	0.966684	1.08832	1.00623	1.16096	0.978461	0.77756	0.998509	0.970867	0.922119	0.961384	0.910931	1.01624	AT1G46696	unknown protein
245805_at	0.412167	0.465489	0.535011	0.547838	0.42716	0.40521	0.402045	0.418272	0.443538	0.460156	0.370699	0.476367	0.586966	0.388523	0.470822	0.707396	0.451193	0.453451	AT1G46336	unknown protein
245806_at	8.50604	8.48573	8.40478	8.34587	8.5217	8.32082	8.421	8.3403	8.40722	8.27567	8.15895	8.19083	8.30532	8.29839	8.39246	8.47092	8.28461	8.48863	AT1G45474	LHCA5; pigment binding
245807_at	3.40197	2.80489	2.5724	3.1314	3.13723	2.82601	2.97558	3.08018	3.1773	3.02809	3.08825	3.19081	3.04344	2.72786	3.28374	3.24324	2.88664	2.74993	AT1G46768	RAP2.1 (related to AP2 1); DNA binding / transcription factor
245808_at	3.37359	3.29045	3.41056	3.39247	3.60983	3.53542	3.48908	3.40666	3.40473	3.36683	3.40807	3.61664	3.19971	3.29468	3.24826	3.41305	3.45308	3.38857	AT1G58470	ATRBP1 (ARABIDOPSIS THALIANA RNA-BINDING PROTEIN 1); RNA binding / single-stranded RNA binding
245809_at	5.57928	5.35253	5.39301	5.73568	6.13404	5.69847	6.00821	6.00898	5.90788	5.80045	5.72685	5.6825	5.4339	5.46445	5.5683	5.5506	5.85474	5.75089	AT1G58440	XF1; squalene monooxygenase
245810_at	4.4044	4.5102	4.41123	4.22487	4.32925	4.22504	4.14667	4.1738	3.91187	4.02224	4.12603	3.92443	4.46541	4.35911	4.29981	4.39682	4.14826	4.19498	AT1G38065;AT1G38131	[AT1G38065, unknown protein];[AT1G38131, unknown protein]
245811_at	0.794115	0.588479	0.750348	0.735349	0.665408	0.686405	0.712078	0.672617	0.679818	0.583558	0.684172	0.621575	0.67653	0.595444	0.731458	0.868769	0.760084	0.586271	AT1G37537	transposable element gene
245812_at	0.551768	0.586978	0.504603	0.498267	0.443028	0.627114	0.505882	0.459826	0.388782	0.427543	0.378386	0.621575	0.479638	0.523851	0.545822	0.370104	0.391988	0.673187	no_match	no_match
245813_at	1.18514	1.32543	1.14542	1.39026	1.1805	1.38255	1.17693	1.12096	1.15858	1.62436	1.24392	1.53009	1.23975	1.37491	1.27263	1.64736	1.18322	1.25961	AT1G49920	zinc finger protein-related
245814_at	2.34044	2.36427	2.85565	2.62459	2.52013	2.63023	2.66388	2.71326	2.50762	2.64895	2.79496	2.54348	2.66822	2.68396	2.51452	2.56036	2.40311	2.71064	AT1G49910	WD-40 repeat family protein / mitotic checkpoint protein, putative
245815_at	4.56044	4.17708	4.32585	3.94758	3.9202	4.01768	4.15815	4.13192	4.18319	4.10022	4.19012	4.10187	3.96607	4.17561	4.12637	4.18386	4.0528	4.17729	AT1G26090	unknown protein
245816_at	3.97502	3.64678	3.69802	3.28235	3.8179	3.24674	3.10556	3.54807	3.67301	2.76661	2.50766	2.70491	3.05421	2.86034	3.13875	2.72449	3.46444	2.79502	AT1G26210	unknown protein
245817_at	6.24359	6.27671	6.14233	5.83803	5.98839	5.83714	6.01323	5.96432	6.00555	5.93661	5.88017	5.8872	6.04863	6.18107	6.1562	5.85117	6.06323	6.08744	AT1G26160	metal-dependent phosphohydrolase HD domain-containing protein
245818_at	4.29117	4.76134	4.55083	4.44355	3.93809	4.54816	4.41846	4.26809	4.10675	4.5385	4.73005	4.63583	4.74413	4.84319	4.59562	4.58785	4.47942	4.62303	AT1G26100	cytochrome B561 family protein
245819_at	1.15616	1.10125	1.40285	1.22949	1.4335	1.04876	1.20036	1.18054	1.24416	1.14971	1.19045	1.16206	1.42095	1.22474	1.0754	1.61454	1.22949	1.17929	AT1G26310	CAL (CAULIFLOWER); DNA binding / transcription factor
245820_at	2.00907	2.36683	2.27863	1.94747	1.78841	2.13678	2.27125	1.8769	2.19706	2.25867	1.68078	2.06783	2.30796	2.33976	1.96691	2.48826	2.04003	2.02887	AT1G26320	NADP-dependent oxidoreductase, putative
245821_at	5.37737	5.2377	5.36831	5.96433	6.14198	5.9868	6.32965	5.93302	5.98929	6.48445	6.26785	6.62223	5.39566	5.41215	5.3654	6.02501	5.716	6.10423	AT1G26270	phosphatidylinositol 3- and 4-kinase family protein
245822_at	7.06228	7.07117	7.03413	6.93107	6.98761	6.96217	6.75354	6.93125	6.91937	6.77328	6.7885	6.69484	7.00542	7.00757	7.00051	6.91133	6.9266	6.95247	AT1G26110	unknown protein
245823_at	1.30235	1.64137	1.57818	1.39661	1.44909	1.35567	1.55482	1.32683	1.32216	1.35567	1.34635	1.43555	1.51155	1.55411	1.31392	1.28957	1.41315	1.74926	AT1G57906	FUNCTIONS IN: molecular_function unknown; INVOLVED IN: biological_process unknown; LOCATED IN: cellular_component unknown; BEST Arabidopsis thaliana protein match is: SDC (SUPPRESSOR OF DRM1 DRM2 CMT3) (TAIR:AT2G17690.1); Has 28 Blast hits to 28 proteins
245824_at	1.66464	1.22615	1.4816	1.48425	1.61231	1.65107	1.28321	1.46908	1.50046	1.59804	1.43709	1.66149	1.25506	1.39191	1.46885	1.20927	1.28978	1.40355	AT1G57943	ATPUP17; purine transmembrane transporter
245825_at	5.00943	4.94528	5.12289	5.06795	5.08991	5.0556	5.07333	5.24855	5.31933	4.97413	4.95907	4.73034	4.9481	5.01616	4.9891	5.07638	5.17719	4.95129	AT1G57870	ATSK42 (ARABIDOPSIS SHAGGY-LIKE KINASE 42); ATP binding / protein kinase/ protein serine/threonine kinase
245826_at	1.00541	1.19955	1.2031	1.1643	0.999839	1.12266	1.17541	0.827967	0.966817	1.30316	1.14395	1.2203	1.04898	1.37271	1.01445	1.30047	0.878599	1.23277	AT1G57850	Toll-Interleukin-Resistance (TIR) domain-containing protein
245827_at	1.49171	1.58253	1.67606	1.63716	1.57593	1.71422	1.51467	1.42734	1.62136	1.75768	1.56314	1.56662	1.75321	1.43138	1.34501	1.50239	1.62982	1.67102	AT1G57830	Toll-Interleukin-Resistance (TIR) domain-containing protein
245828_at	5.21108	5.50735	5.73834	5.73178	5.2745	5.81029	6.00118	5.58676	5.18997	5.77645	6.16326	6.03656	5.67033	5.75637	5.59021	5.75842	5.54336	6.12217	AT1G57820	VIM1 (VARIANT IN METHYLATION 1); DNA binding / chromatin binding / double-stranded methylated DNA binding / histone binding / methyl-CpG binding / methyl-CpNpG binding / methyl-CpNpN binding / ubiquitin-protein ligase
245829_at	0.407515	0.809446	0.539616	0.67463	0.682168	0.715262	0.71406	0.715262	0.518676	0.474086	0.486022	0.622893	0.715262	0.586068	0.549471	0.645668	0.563583	0.581009	AT1G57780	heavy-metal-associated domain-containing protein
245830_at	3.56571	3.1981	3.35679	3.35522	3.66731	3.24098	3.94289	3.66643	3.59336	3.7363	3.63506	3.74501	3.3543	3.45376	3.37163	3.8179	3.62747	3.49539	AT1G57790	F-box family protein
245831_at	4.61269	4.25244	4.46646	4.64695	4.74915	4.39418	4.57961	4.69049	4.80319	4.80925	4.6246	4.73809	4.34167	4.09438	4.39539	4.81345	4.58445	4.51897	AT1G48840	unknown protein
245832_at	7.76685	7.59512	7.92465	7.39164	7.85538	7.40031	7.03404	7.32677	7.30317	6.77356	6.84339	6.76948	7.43872	7.54141	7.38598	7.12406	7.4244	7.05845	AT1G48850	EMB1144 (embryo defective 1144); chorismate synthase
245833_at	1.94637	1.89687	1.90754	1.75074	1.86036	1.76866	1.89211	1.76866	1.9245	1.8975	1.89141	1.8815	1.91602	2.10271	1.8151	2.24376	1.71896	1.85597	AT1G42220	transposable element gene
245834_at	1.36849	1.35004	1.29854	1.08159	1.15038	1.11947	1.46353	0.995529	1.31868	1.16473	1.21375	1.16815	1.48014	1.41157	1.14097	1.21467	1.23968	1.25584	AT1G42200	transposable element gene
245835_at	0.573178	0.633583	0.467582	0.519809	0.74144	0.581487	0.698858	0.609176	0.440329	0.655581	0.519809	0.623378	0.58458	0.596888	0.550224	0.419965	0.541369	0.579272	AT1G42190	unknown protein
245836_at	0.340879	0.276985	0.410991	0.39253	0.529582	0.687895	0.554338	0.418589	0.419213	0.334388	0.308466	0.355005	0.416147	0.411274	0.426455	0.307388	0.387047	0.387047	AT1G42250	transposable element gene
245837_at	0.376923	0.590426	0.552567	0.510116	0.517518	0.528602	0.505882	0.610947	0.413291	0.571531	0.427263	0.57415	0.361287	0.526606	0.47898	0.414671	0.561328	0.519359	AT1G58450	peptidyl-prolyl cis-trans isomerase FKBP-type family protein
245838_at	1.5001	1.40356	1.46897	1.39782	1.38296	1.3153	1.26301	1.20572	1.09689	1.48684	1.38019	1.41067	1.33042	1.41146	1.52143	1.5376	1.37067	1.62769	AT1G58410	disease resistance protein (CC-NBS-LRR class), putative
245839_at	1.07718	0.970158	1.05904	1.27801	1.04236	1.03627	1.0112	0.808067	1.07168	1.04374	1.09349	1.03793	1.07729	1.13424	1.01622	1.3832	0.986084	1.06419	AT1G58390	disease resistance protein (CC-NBS-LRR class), putative
245840_at	2.0225	2.06242	1.86707	1.9003	1.86614	1.7827	1.69865	1.48555	1.79704	1.81675	1.61967	1.74859	1.7796	2.03376	1.84511	1.96616	2.16442	1.84973	AT1G58420	FUNCTIONS IN: molecular_function unknown; INVOLVED IN: biological_process unknown; LOCATED IN: cellular_component unknown; EXPRESSED IN: 21 plant structures; EXPRESSED DURING: 11 growth stages; CONTAINS InterPro DOMAIN/s: Uncharacterised conserved protein
245841_s_at	10.1037	10.2514	10.2086	10.1487	10.185	10.0901	9.86091	10.066	9.85282	9.84514	9.93368	9.79663	10.1259	10.2183	10.1644	9.93303	10.0871	10.0799	AT1G58380;AT1G58684;AT1G59359;AT1G58983	[AT1G58380, XW6; structural constituent of ribosome];[AT1G58684, 40S ribosomal protein S2, putative];[AT1G59359, 40S ribosomal protein S2 (RPS2B)];[AT1G58983, 40S ribosomal protein S2, putative]
245842_at	1.2969	1.19955	1.21981	1.00412	1.08711	1.13638	1.30661	1.09337	1.05004	0.986806	1.04186	1.03779	1.31703	1.18338	1.07838	1.16468	0.918453	1.15959	AT1G58430	RXF26; carboxylesterase/ hydrolase, acting on ester bonds
245843_at	5.64075	5.51472	5.7858	5.70656	5.74366	5.61905	5.7646	5.74903	5.80336	5.79569	5.70812	5.71094	5.59985	5.64908	5.58139	5.7465	5.70773	5.85927	no_match	no_match
245844_at	4.73066	4.7916	4.7349	4.78643	4.80611	4.83236	4.73322	4.9939	4.83628	4.66137	4.70773	4.70159	4.93546	4.81478	4.79551	4.8912	4.98742	4.81475	AT1G26170	binding / protein transporter
245845_at	5.48223	5.67302	5.46326	5.32973	5.2601	5.38896	5.49906	5.49275	5.51016	5.39392	5.46111	5.30147	5.54709	5.7071	5.56129	5.69107	5.62054	5.36556	AT1G26150	PERK10 (PROLINE-RICH EXTENSIN-LIKE RECEPTOR KINASE 10); ATP binding / protein kinase/ protein serine/threonine kinase/ protein tyrosine kinase
245846_at	3.33668	3.12245	3.09518	2.76827	2.85273	2.79362	2.88424	3.08018	3.21029	3.2461	3.21706	3.26338	3.1208	3.09838	3.08923	3.22146	3.21579	3.02709	AT1G26130	haloacid dehalogenase-like hydrolase family protein
245847_at	1.5625	1.74086	1.65473	1.34708	1.54031	1.42502	1.77324	1.52263	1.58984	1.57425	1.4385	1.64482	1.34466	1.79142	1.29701	1.82975	1.59419	2.16786	AT5G11050	MYB64 (myb domain protein 64); DNA binding / transcription factor
245848_at	4.23592	4.37465	4.49261	4.58516	4.50427	4.47531	4.37064	4.51855	4.46867	4.27908	4.21191	4.26834	4.26038	4.45043	4.23483	4.48502	4.46594	4.37164	AT5G13480	FY; protein binding
245849_at	5.00194	5.44061	5.44899	5.36638	5.09443	5.3476	5.18382	5.29842	4.75923	5.01984	5.19069	5.15029	5.22446	5.14764	5.2218	5.19693	5.14905	5.19981	AT5G13520	peptidase M1 family protein
245850_at	1.33674	1.76371	1.59349	1.48815	1.42761	1.6504	1.63664	1.25155	1.3238	1.3151	1.48991	1.3151	1.64938	1.71127	1.22325	1.85776	1.56215	1.46739	AT5G13530	KEG (KEEP ON GOING); protein binding / protein kinase/ ubiquitin-protein ligase
245851_at	4.60594	4.56299	4.45291	4.52866	4.23508	4.54688	4.50273	4.39074	4.39904	4.56534	4.56131	4.47059	4.40963	4.4515	4.52203	4.50061	4.66481	4.32259	AT5G13530	KEG (KEEP ON GOING); protein binding / protein kinase/ ubiquitin-protein ligase
245852_at	9.01594	8.98225	9.27182	8.94965	8.8945	9.06966	9.1134	9.02132	9.04417	9.07878	9.07825	8.92245	9.07477	9.09809	9.04718	9.18309	9.0153	9.36616	AT5G13510	ribosomal protein L10 family protein
245853_at	4.92465	5.28535	5.12966	5.13094	5.25164	5.27576	5.62857	5.44459	5.67989	5.56116	5.2727	5.53014	5.28253	5.39852	5.24713	5.19636	5.35157	5.16051	AT5G13500	unknown protein
245854_at	6.85877	6.694	6.88897	6.72581	6.72259	6.65225	6.612	6.71125	6.42391	6.34876	6.62421	6.48855	6.61031	6.82852	6.68593	6.57362	6.40425	6.57888	AT5G13490	AAC2 (ADP/ATP carrier 2); ATP:ADP antiporter/ binding
245855_at	5.8384	5.67095	5.44142	5.19938	5.14737	5.22595	4.89589	4.82831	4.74119	4.75614	4.79675	4.56485	5.34798	5.06131	5.25293	5.02449	5.05181	5.03678	AT5G13550	SULTR4;1; sulfate transmembrane transporter
245856_at	1.20942	1.30053	1.04862	1.26894	1.1	1.45646	1.12329	1.22594	1.22196	1.19956	1.17524	1.20572	1.18944	1.20175	1.18944	1.30303	1.17559	1.23559	AT5G28240	transposable element gene
245857_at	0.905808	0.837843	0.888414	0.937496	0.779425	0.766788	0.926713	1.03988	0.870354	0.829642	0.760119	0.723646	0.72675	0.782808	0.819502	0.893208	0.965356	0.833093	AT5G28270	transposable element gene
245858_at	1.17676	1.37336	1.07381	1.09245	1.18341	1.1974	1.14848	1.17013	1.05004	1.16751	0.93081	1.22167	1.41529	1.24688	1.13065	1.16751	1.28944	1.39994	AT5G28280	pseudogene, sterol desaturase domain-containing protein, CER1-like, A.thaliana, ATCER1L19; blastp match of 55% identity and 8.9e-22 P-value to GP|4769012|gb|AAD29719.1|AF143746_1|AF143746 CER1 {Oryza sativa}
245859_at	4.11854	4.32004	4.35981	4.0293	4.09634	4.28141	4.18227	4.44459	4.27292	4.44391	4.40941	4.28798	4.14936	4.46702	4.07235	4.48806	4.25161	4.54969	AT5G28290	ATNEK3 (NIMA-RELATED KINASE3); ATP binding / kinase/ protein kinase/ protein serine/threonine kinase
245860_at	2.46776	2.3899	2.59138	2.34865	2.34576	2.51849	2.49952	2.35603	2.57186	2.4208	2.56369	2.54267	2.73288	2.59536	2.59968	2.60891	2.50979	2.57249	AT5G28310	oxidoreductase-related
245861_at	3.78229	3.93166	3.54084	3.61702	3.2192	3.1265	4.24094	4.10838	4.17556	4.20028	4.34927	4.38654	3.61921	3.9037	3.41187	3.81389	3.78455	4.07387	AT5G28300	trihelix DNA-binding protein, putative
245862_at	6.2542	6.29962	6.1593	6.41996	6.39206	6.49496	6.47453	6.51741	6.45551	6.54533	6.53174	6.5881	6.08568	6.2535	6.23874	6.43446	6.37921	6.41563	AT5G01010	EXPRESSED IN: 23 plant structures; EXPRESSED DURING: 14 growth stages; CONTAINS InterPro DOMAIN/s: GOLD (InterPro:IPR009038); Has 51 Blast hits to 51 proteins in 11 species: Archae - 0; Bacteria - 0; Metazoa - 8; Fungi - 0; Plants - 40; Viruses - 0; Other
245863_s_at	4.20447	4.25308	4.22873	4.17472	4.33131	4.12534	4.09298	4.38135	4.56467	4.21191	4.53158	4.44637	4.14337	4.06135	4.21449	4.25068	4.19187	4.4596	AT1G58060;AT1G58050	[AT1G58060, helicase domain-containing protein];[AT1G58050, helicase domain-containing protein]
245864_at	4.00597	3.80208	4.15976	4.17399	4.32445	3.85389	3.96503	4.13692	4.1855	3.66543	4.01181	3.80607	4.14775	3.98115	4.00721	4.17189	3.50227	3.91477	AT1G58070	unknown protein
245865_at	1.379	1.28962	1.4111	1.49166	1.44002	1.30306	1.49589	1.25311	1.34033	1.25797	1.53609	1.40201	1.25776	1.61285	1.37483	1.2004	1.16423	1.32147	no_match	no_match
245866_s_at	4.77621	3.78649	3.36204	6.12756	6.58304	6.85084	6.85879	6.26602	6.63635	6.82326	6.4364	6.5605	4.33396	4.85446	4.58497	5.29412	6.4049	6.37397	AT1G57990;AT1G57980	[AT1G57990, ATPUP18; purine transmembrane transporter];[AT1G57980, purine permease-related]
245867_at	7.70852	7.79815	8.03763	7.69085	7.7632	7.79163	7.71009	7.70845	7.62031	7.49385	7.50671	7.49282	7.70142	7.81311	7.74967	7.70855	7.67486	7.78366	AT1G58080	ATATP-PRT1 (ATP PHOSPHORIBOSYL TRANSFERASE 1); ATP phosphoribosyltransferase
245868_at	6.66971	6.39162	6.35066	6.63022	6.64836	6.72692	6.73984	6.81727	6.98713	6.84237	6.84481	7.0383	6.53274	6.24958	6.58807	6.79219	6.43964	6.60008	AT1G58030	CAT2 (CATIONIC AMINO ACID TRANSPORTER 2); amino acid transmembrane transporter
245869_at	2.61936	3.0351	3.0351	2.95347	2.57594	2.9455	2.90632	2.91077	2.5857	2.71022	2.75823	2.42056	2.87838	3.0008	2.81804	2.94163	2.87349	3.12147	AT1G26330	DNA binding
245870_at	4.08938	4.42454	4.1989	4.52921	4.55935	4.37593	4.63231	4.59255	4.63528	4.64304	4.82309	4.9187	4.26076	4.11956	4.17814	4.52376	4.57028	4.36196	AT1G26300	BSD domain-containing protein
245871_at	1.3564	1.22003	1.04801	0.979532	1.16661	1.03431	0.951644	1.1322	1.05624	0.986084	1.07317	0.789216	1.24469	1.15956	1.24142	1.09141	1.01987	0.897104	AT1G26290	unknown protein
245872_at	2.99411	3.26917	3.16239	3.27845	3.51088	3.33652	3.57944	3.54788	3.40469	3.62198	3.67813	3.59753	3.35989	3.19801	3.22547	3.25052	3.37439	3.29131	AT1G26300	BSD domain-containing protein
245873_at	2.04198	2.47313	2.27433	2.37031	2.45715	2.54496	2.25437	2.7869	2.53364	2.51407	2.71099	2.55936	2.50068	2.71977	2.51109	2.25263	2.71583	2.77006	AT1G26260	CIB5 (CRYPTOCHROME-INTERACTING BASIC-HELIX-LOOP-HELIX 5); DNA binding / transcription factor
245874_at	4.32429	4.34901	4.41157	4.00011	3.94359	4.53029	3.9326	4.05276	3.75152	5.72618	5.91414	5.5383	5.55954	6.23907	5.98784	5.32156	4.9166	5.59511	no_match	no_match
245875_at	2.81463	2.62539	2.59364	2.9141	3.64456	2.96017	2.33447	2.76327	3.20754	3.05392	3.44379	2.94388	3.59709	3.69716	3.39008	3.0616	2.25267	2.82351	AT1G26240	proline-rich extensin-like family protein
245876_at	5.14832	5.36007	5.38632	4.92051	4.97415	4.90765	4.89209	4.83515	4.82215	4.79062	4.86688	4.59939	5.06145	5.14685	5.133	4.9556	4.75212	5.13651	AT1G26230	chaperonin, putative
245877_at	5.77748	5.68465	5.3708	5.44174	5.70033	5.4348	5.53398	5.52549	5.63787	5.42873	5.33879	5.21552	5.5698	5.67721	5.66927	5.68435	5.70849	5.61694	AT1G26220	GCN5-related N-acetyltransferase (GNAT) family protein
245878_at	3.59295	3.87182	4.05381	3.53956	3.61032	3.42374	3.58223	3.67748	3.36288	3.35458	3.20893	3.21273	3.67676	3.72016	3.75024	3.78377	3.80667	3.51175	AT1G26190	phosphoribulokinase/uridine kinase family protein
245879_at	3.15296	3.39832	3.23037	3.34277	3.6372	3.3654	3.02778	3.18058	3.19888	2.74734	2.88061	3.10276	3.15273	3.45436	3.3706	3.18292	3.54991	3.29727	AT5G09420	ATTOC64-V (ARABIDOPSIS THALIANA TRANSLOCON AT THE OUTER MEMBRANE OF CHLOROPLASTS 64-V); amidase/ binding / carbon-nitrogen ligase, with glutamine as amido-N-donor
245880_at	0.760723	0.826726	0.96481	0.938958	0.9401	0.979062	1.00661	0.962602	0.91753	1.04105	1.01355	0.997774	1.03151	0.846342	0.802438	0.876659	0.95163	1.01318	AT5G09430	hydrolase
245881_at	5.97163	6.02407	5.80766	5.69981	5.71572	5.78698	5.59021	5.64018	5.65221	5.4166	5.55736	5.44438	5.79412	5.8922	5.79744	6.06195	5.79327	5.78604	AT5G09462;AT5G09460;AT5G09463;AT5G09461	[AT5G09462, CPuORF42 (Conserved peptide upstream open reading frame 42)];[AT5G09460, transcription factor/ transcription regulator];[AT5G09463, CPuORF41 (Conserved peptide upstream open reading frame 41)];[AT5G09461, CPuORF43 (Conserved peptide upstream o
245882_at	1.13206	1.23632	1.23845	1.14061	0.923997	1.25972	1.31137	1.20572	1.17636	1.24261	1.18072	0.986084	1.3152	1.23987	1.24734	1.42451	1.02285	1.20941	AT5G09470	mitochondrial substrate carrier family protein
245883_at	1.94052	1.76543	1.83251	1.80735	1.9456	1.80962	1.76572	1.95604	1.77459	1.80436	1.81571	1.77037	1.75838	1.80655	1.97822	1.72804	1.82283	1.72947	AT5G09500	40S ribosomal protein S15 (RPS15C)
245884_at	3.89084	4.41521	4.50329	4.20782	4.05419	4.46408	4.31517	4.48688	4.07264	4.27908	4.54006	4.35507	4.57147	4.34849	4.4069	4.41272	4.00651	4.61917	AT5G09300	2-oxoisovalerate dehydrogenase, putative / 3-methyl-2-oxobutanoate dehydrogenase, putative / branched-chain alpha-keto acid dehydrogenase E1 alpha subunit, putative
245885_at	6.03848	5.68233	4.95743	5.33525	5.71998	5.55385	5.80608	5.29991	5.58514	6.67224	6.33069	6.92103	5.32845	5.40711	5.9122	5.21643	5.22277	5.52103	AT5G09440	EXL4 (EXORDIUM LIKE 4)
245886_at	6.8163	6.99536	7.00113	6.90872	6.94789	6.77627	6.53002	6.76562	6.60228	6.61452	6.71913	6.63516	7.08597	7.19834	7.15112	6.63345	6.89425	7.00174	AT5G09510	40S ribosomal protein S15 (RPS15D)
245887_at	5.10746	5.29299	5.29867	5.42688	5.29634	5.60431	5.5296	5.50853	5.52809	5.62073	5.66328	5.72094	5.33321	5.13315	5.43184	5.41238	5.3689	5.56456	AT5G09390	CD2-binding protein-related
245888_at	4.13249	4.25942	4.0457	3.98692	3.98556	3.90817	4.14465	4.15027	4.21172	4.15994	4.14229	4.27548	3.93652	4.11316	4.00396	3.95288	4.158	3.97323	AT5G09450	pentatricopeptide (PPR) repeat-containing protein
245889_at	6.14647	6.76437	6.32806	6.44421	5.79409	6.1791	6.1538	6.36611	6.08182	6.02455	6.37811	5.91407	6.41241	6.17088	6.35028	5.89853	5.28845	5.94595	AT5G09480	hydroxyproline-rich glycoprotein family protein
245890_at	0.762782	0.908748	0.868908	0.979416	1.24402	0.912955	0.968033	0.85804	0.686559	0.701072	0.951622	0.789216	0.942141	0.836771	1.02664	0.99518	1.16143	0.911583	AT5G09490	40S ribosomal protein S15 (RPS15B)
245891_at	7.16019	7.28869	7.32684	7.32914	7.10123	7.4452	7.42164	7.32336	7.71127	6.78909	6.99655	7.03979	6.92657	6.53767	6.64007	6.86748	6.66023	6.68102	AT5G09220	AAP2 (AMINO ACID PERMEASE 2); amino acid transmembrane transporter
245892_at	1.78053	1.73195	1.67659	1.5888	1.72457	1.61631	1.74781	1.33455	1.67563	1.63227	1.67734	1.52483	1.55497	1.7029	1.51425	1.7452	1.42461	1.71057	AT5G09370	protease inhibitor/seed storage/lipid transfer protein (LTP) family protein
245893_at	4.54287	4.77223	4.96344	4.932	4.88626	4.87819	4.88032	5.05315	4.64165	4.75834	4.89499	4.92912	4.85797	4.90919	4.92574	4.7314	4.97661	4.92162	AT5G09270	unknown protein
245894_at	5.42619	5.43988	5.63529	5.65704	5.56693	5.53032	5.94498	5.74366	5.68869	6.05234	5.97121	6.06773	5.56611	5.43119	5.43661	5.72575	5.56775	5.91236	AT5G09310	unknown protein
245895_at	6.46233	6.26504	6.34377	5.84294	6.0197	5.9785	5.75898	5.84464	5.87819	5.65182	5.59805	5.63078	6.06481	5.87333	6.11561	6.00806	5.77131	5.71373	AT5G09230	SRT2 (SIRTUIN 2); DNA binding / NAD or NADH binding / NAD-dependent histone deacetylase/ zinc ion binding
245896_at	5.01865	5.00375	5.16262	4.90688	4.99217	4.77635	4.69927	4.93603	4.87263	4.585	4.67888	4.41102	5.07822	5.00736	5.1073	4.83307	5.02365	5.11362	AT5G09250	KIWI; DNA binding / protein binding / transcription coactivator
245897_at	3.56521	3.46416	3.46529	3.82472	3.85689	4.07776	3.83765	3.87758	3.73468	3.69067	3.88529	3.68976	3.49365	3.25162	3.28829	3.76927	3.84704	3.73566	AT5G09400	KUP7; potassium ion transmembrane transporter
245898_at	4.45493	4.30612	4.28419	4.46354	4.27836	4.35523	4.22084	4.35216	4.17556	4.27572	4.40803	4.20486	4.26755	4.26914	4.40531	4.41648	4.39665	4.56877	AT5G11020	ATP binding / kinase/ protein kinase/ protein serine/threonine kinase/ protein tyrosine kinase
245899_at	4.24518	3.96621	4.11627	4.06476	4.10689	4.11996	4.06312	3.99436	3.97046	3.95214	3.94806	3.97834	3.74686	3.93128	3.90744	3.92146	4.01634	3.95093	AT5G11030	ALF4 (ABERRANT LATERAL ROOT FORMATION 4)
245900_at	4.31265	4.46128	4.55255	4.35561	4.4052	4.50325	4.87028	4.64167	4.66304	4.62312	4.74453	4.79816	4.55595	4.36557	4.36394	4.5717	4.54916	4.62639	AT5G11040	FUNCTIONS IN: molecular_function unknown; INVOLVED IN: biological_process unknown; LOCATED IN: cellular_component unknown; EXPRESSED IN: 23 plant structures; EXPRESSED DURING: 14 growth stages; CONTAINS InterPro DOMAIN/s: Transport protein Trs120 (InterPr
245901_at	4.92243	4.74134	4.87838	4.94847	5.17019	4.60747	5.01542	5.08752	5.18879	5.16569	5.01365	5.09443	4.96617	4.66033	4.97334	5.40064	4.96268	5.0037	AT5G11060	KNAT4 (KNOTTED1-LIKE HOMEOBOX GENE 4); transcription activator/ transcription factor
245902_at	1.9371	1.80286	1.88677	1.91943	1.73642	1.76423	2.04214	1.90278	1.82089	1.87048	1.72071	1.82871	2.05487	1.90937	1.86573	2.06303	1.83736	1.96791	AT5G11080	ubiquitin family protein
245903_at	2.90857	2.99069	3.13237	3.01803	3.16168	2.77342	3.03962	2.93962	2.81773	2.61233	2.98818	2.99069	3.00245	3.08451	3.17785	2.88333	2.87774	2.47518	AT5G11100	SYTD
245904_at	4.98176	4.85635	4.59643	4.46098	4.89015	4.06948	3.65501	4.08218	4.1678	3.2763	3.46681	3.56107	4.48869	4.11968	4.72793	4.50061	3.95494	3.50833	AT5G11110	ATSPS2F (SUCROSE PHOSPHATE SYNTHASE 2F); sucrose-phosphate synthase
245905_at	6.77807	6.53861	6.42629	6.63506	6.54381	6.51046	6.70417	6.47207	6.66456	7.06805	6.87545	7.10216	6.44606	6.52155	6.68368	6.89704	6.44434	6.61592	AT5G11090	serine-rich protein-related
245906_at	5.88394	5.77781	6.22759	7.36873	7.62231	7.30468	7.42285	6.86665	6.89313	7.25477	7.32604	7.20797	6.55933	6.36479	6.58291	7.04507	7.2381	7.01601	AT5G11070	unknown protein
245907_at	0.753894	0.868881	0.669443	0.535687	0.720365	0.564356	0.859728	0.742961	0.769456	0.597813	0.716172	0.768175	0.583189	0.752872	0.776939	0.762289	0.77381	0.620973	AT5G09340	ubiquitin, putative
245908_at	0.958681	1.24091	1.32901	1.05724	1.15791	1.12174	1.20197	1.20379	1.1985	1.29592	1.03357	1.20572	1.30877	1.51294	1.10917	1.51048	1.25687	0.959941	AT5G09360	LAC14 (laccase 14); laccase
245909_at	3.89142	3.85409	3.60355	3.7252	4.0046	3.92126	3.63265	3.71735	3.51558	3.52784	3.54785	3.60281	3.73641	3.75625	3.84844	3.72817	3.80496	3.54507	AT5G09380	DNA-directed RNA polymerase III RPC4 family protein
245910_at	6.37573	6.39953	6.18048	6.48956	6.48367	6.51119	6.54472	6.58196	6.66262	6.68003	6.54573	6.72047	6.35875	6.24602	6.28792	6.69877	6.82476	6.64927	AT5G09410	EICBP.B (ETHYLENE INDUCED CALMODULIN BINDING PROTEIN); calmodulin binding / transcription activator/ transcription regulator
245911_at	6.09292	6.32333	6.43545	6.27662	6.10659	6.4007	6.49386	6.50735	6.15691	6.17572	6.44529	6.39814	6.52381	6.39274	6.32659	6.21087	6.53588	6.33731	AT5G19690	STT3A (STAUROSPORIN AND TEMPERATURE SENSITIVE 3-LIKE A); oligosaccharyl transferase
245912_at	3.84059	4.25128	4.22342	3.84797	3.7603	4.23983	4.07896	3.94063	3.27727	3.65784	3.90977	3.58573	4.00821	4.18417	3.84536	3.19964	2.93228	3.43495	AT5G19600	SULTR3;5 (SULFATE TRANSPORTER 3;5); sulfate transmembrane transporter
245913_at	7.31632	7.1514	7.15897	7.32413	7.12868	7.2467	7.42195	7.42678	7.72855	7.5646	7.42798	7.58725	7.11873	7.17485	7.42193	7.28923	6.97848	7.21873	AT5G19860	unknown protein
245914_at	5.06528	5.17253	5.42575	5.13651	4.98411	5.22262	5.18739	5.09037	5.10218	5.00411	5.01858	4.99821	5.14685	5.31277	5.27312	5.25229	5.14782	5.41632	AT5G19620	OEP80 (OUTER ENVELOPE PROTEIN OF 80 KDA)
245915_s_at	8.07791	8.38513	8.29235	8.68322	8.51279	8.71711	9.16951	8.99873	8.88789	8.98888	9.08825	8.96884	8.49385	8.81083	8.45279	8.4195	8.71146	8.90773	AT5G19780;AT5G19770	[AT5G19780, TUA5; structural constituent of cytoskeleton];[AT5G19770, TUA3; structural constituent of cytoskeleton]
245916_at	1.08049	1.11865	1.33678	1.09431	1.24795	1.16355	1.1689	1.06538	0.963003	1.16787	1.14395	1.14694	1.13312	1.42773	0.979219	1.24526	1.33298	1.29122	no_match	no_match
245917_at	5.33626	5.43097	5.48612	5.41003	5.46325	5.36109	5.50804	5.39235	5.28381	5.27955	5.40222	5.46953	5.41834	5.46978	5.25063	5.36708	5.42548	5.30163	AT5G28740	transcription-coupled DNA repair protein-related
245918_at	0.687895	0.813266	0.517987	0.594662	0.624958	0.637081	0.71406	0.674214	0.832661	0.587077	0.681561	0.722585	0.677046	0.81507	0.594395	0.646252	0.778719	0.679303	AT5G28760	transposable element gene
245919_at	0.571732	0.67037	0.756519	0.891411	0.708402	0.638528	0.614285	0.763094	0.623577	0.631324	0.626062	0.689441	0.569459	0.71406	0.859925	0.832623	0.664331	0.751128	AT5G28780	unknown protein
245920_at	1.1724	1.32416	1.12116	1.14584	1.07466	1.15911	1.22415	1.22772	1.05004	0.94935	1.13932	0.874141	1.11214	1.26679	1.19075	1.11985	0.88712	0.98228	AT5G28790	transposable element gene
245921_at	1.3168	1.31239	1.50548	1.50088	1.64529	1.32511	1.54129	1.46072	1.27525	1.34343	1.29308	1.66278	1.30668	1.49667	1.39364	1.50761	1.56478	1.58229	AT5G28800	unknown protein
245922_at	0.219702	0.331453	0.288718	0.3512	0.340763	0.447208	0.365647	0.288718	0.286915	0.335225	0.350742	0.27562	0.32818	0.338675	0.263414	0.668937	0.335225	0.37577	AT5G28810	FUNCTIONS IN: molecular_function unknown; INVOLVED IN: biological_process unknown; LOCATED IN: cellular_component unknown; CONTAINS InterPro DOMAIN/s: Region of unknown function DUF1985 (InterPro:IPR015410); BEST Arabidopsis thaliana protein match is: Ulp
245923_at	0.813916	0.745074	0.857225	0.817956	0.852871	0.862428	0.680415	0.774749	0.77618	0.752148	0.775557	0.842321	0.6606	0.71406	0.594395	0.789716	0.709544	0.817956	AT5G28820	unknown protein
245924_at	8.21769	8.27817	8.23298	8.12262	8.19461	8.11734	8.1543	8.09365	8.24822	8.19127	8.16617	8.11942	8.3516	8.3354	8.37134	8.12848	8.09263	8.31036	AT5G28750	thylakoid assembly protein, putative
245925_at	6.05145	6.15158	5.38431	7.03328	7.18866	6.90152	7.66141	7.01722	7.35558	7.77792	7.72944	7.78031	6.80656	6.70928	6.8288	7.0915	7.17728	7.49286	AT5G28770	BZO2H3; DNA binding / protein heterodimerization/ transcription factor
245926_at	4.77695	4.6641	4.68475	4.62936	4.75863	4.62632	4.25641	4.6472	4.75863	4.3736	4.29688	4.34751	4.4912	4.54599	4.54767	4.43667	4.84221	4.57983	AT5G24740	INVOLVED IN: protein localization; EXPRESSED IN: 22 plant structures; EXPRESSED DURING: 13 growth stages; CONTAINS InterPro DOMAIN/s: Vacuolar protein sorting-associated protein (InterPro:IPR009543); BEST Arabidopsis thaliana protein match is: phosphoinos
245927_at	3.42218	3.69585	3.57713	3.67388	3.61334	3.78055	4.00541	3.64858	3.73438	3.83046	3.80238	3.86365	3.77695	3.56887	3.68613	3.80849	3.55381	3.76352	AT5G24750	FUNCTIONS IN: molecular_function unknown; INVOLVED IN: biological_process unknown; LOCATED IN: cellular_component unknown; EXPRESSED IN: 9 plant structures; EXPRESSED DURING: 6 growth stages; BEST Arabidopsis thaliana protein match is: UDP-glucose:sterol
245928_s_at	7.55587	7.30481	6.94526	6.86473	6.04017	6.69318	6.38234	6.91678	6.59438	6.61886	7.17538	7.06389	7.75431	6.51453	7.77961	7.45174	6.38323	6.39428	AT5G24770;AT5G24780	[AT5G24770, VSP2 (VEGETATIVE STORAGE PROTEIN 2); acid phosphatase];[AT5G24780, VSP1 (VEGETATIVE STORAGE PROTEIN 1); acid phosphatase/ transcription factor binding]
245929_at	5.93591	5.86144	6.15368	5.62836	6.13177	5.67337	5.35379	5.67123	5.73957	5.2472	5.05802	5.03501	5.80901	5.80767	5.89057	5.46461	5.78857	5.44625	AT5G24760	alcohol dehydrogenase, putative
245930_at	4.63363	4.72323	4.8819	4.86622	4.43055	4.68676	4.73698	4.73956	4.72582	4.77965	4.86048	4.58834	4.85999	4.9689	4.83532	4.7716	4.83288	5.0176	AT5G09240	transcriptional coactivator p15 (PC4) family protein
245931_at	1.48164	1.35585	0.972882	1.07766	1.11669	1.23054	1.40667	1.09908	1.22139	1.21343	1.15437	1.42396	1.07624	1.23281	1.11132	0.908367	1.18508	1.04789	AT5G09280	pectate lyase family protein
245932_at	2.04573	2.12248	2.09557	2.35685	2.30364	2.11469	2.44366	2.52239	2.28617	2.24677	2.22383	2.26684	2.19167	2.33673	2.19472	2.13351	1.91492	2.22292	AT5G09290	3'(2'),5'-bisphosphate nucleotidase, putative / inositol polyphosphate 1-phosphatase, putative
245933_at	3.30129	3.24765	3.16955	3.23862	3.30571	3.2442	3.14855	3.43473	3.5142	3.01486	3.21005	3.01984	3.26423	3.32309	3.43547	3.51331	3.3868	3.63222	AT5G09320	VPS9B
245934_at	6.51326	6.33633	6.31361	6.44223	6.54171	6.41015	6.01234	6.26422	6.32751	6.22899	6.10793	6.21832	6.29742	6.26944	6.37338	6.2025	6.33518	6.30223	AT5G09330	anac082 (Arabidopsis NAC domain containing protein 82); transcription factor
245935_at	2.89785	2.88643	2.6463	2.9421	2.79185	2.97378	2.93303	2.65529	2.91823	2.86216	2.69784	2.7556	2.46541	2.91618	2.70547	2.81611	2.94925	2.94724	AT5G19840	transcription factor jumonji (jmjC) domain-containing protein
245936_at	7.21511	6.65848	7.00992	6.10846	6.60228	5.97195	5.35376	5.66375	6.03691	5.11076	4.81011	4.88165	6.43777	6.27319	6.73386	6.22768	6.06749	5.82935	AT5G19850	hydrolase, alpha/beta fold family protein
245937_at	5.25554	5.54893	5.7677	5.37577	4.93785	5.53555	5.26375	5.31705	4.91125	5.24761	5.62643	5.25801	5.54651	5.83039	5.54456	5.35043	5.36788	5.84761	AT5G19750	peroxisomal membrane 22 kDa family protein
245938_at	5.53672	5.56031	5.61957	5.65406	5.68136	5.5636	5.76378	5.68016	5.57836	5.63219	5.81991	5.76583	5.55558	5.62995	5.56889	5.60353	5.82974	5.52147	AT5G19680	leucine-rich repeat family protein
245939_at	9.5084	9.57412	9.57277	9.45138	9.52161	9.48793	9.54154	9.48499	9.35173	9.38219	9.43972	9.4611	9.47845	9.48118	9.52508	9.45453	9.47397	9.45725	AT5G19760	dicarboxylate/tricarboxylate carrier (DTC)
245940_at	5.52576	5.70566	5.48873	5.72821	5.80565	5.58741	5.95694	5.64926	5.77936	5.86016	5.91205	5.95284	5.70665	5.75258	5.53253	5.49191	5.63946	5.73099	AT5G19630	unknown protein
245941_at	6.63144	6.41313	6.23287	6.23409	6.4773	6.3607	6.31417	6.22218	6.18237	6.39195	6.31035	6.43769	6.4826	6.57455	6.34576	6.30612	6.41272	6.26146	AT5G19820	emb2734 (embryo defective 2734); binding / lyase
245942_at	1.52519	1.56928	1.68367	1.31945	1.44914	1.60373	1.49695	1.4206	1.38774	1.49433	1.31945	1.33379	1.67987	1.71127	1.53529	1.61957	1.45752	1.47	AT5G19490	DNA binding / sequence-specific DNA binding
245943_at	5.07286	4.85907	4.78984	4.55407	4.83627	4.67109	4.37527	4.54859	4.73413	4.42777	4.11804	4.2817	4.74819	4.67776	4.69727	4.69961	4.98593	4.55832	AT5G19500	tryptophan/tyrosine permease family protein
245944_at	3.30002	4.19175	3.86148	4.14301	4.13348	4.14055	3.9868	4.11036	3.83845	4.3572	4.75211	4.6133	4.1498	4.22055	4.14332	3.60564	3.96171	4.35882	AT5G19520	MSL9 (MECHANOSENSITIVE CHANNEL OF SMALL CONDUCTANCE-LIKE 9); mechanically-gated ion channel
245945_at	1.47358	1.21909	1.44334	1.41327	1.53616	1.4214	1.49748	1.4214	1.19095	1.08214	1.56314	1.51662	1.39819	1.42876	1.70316	1.5956	1.24532	1.4214	AT5G19560	ROPGEF10 (ROP UANINE NUCLEOTIDE EXCHANGE FACTOR 10); Rho guanyl-nucleotide exchange factor
245946_at	2.91631	2.55348	2.71213	2.59273	2.766	2.35575	2.88994	2.71938	2.67041	2.7361	2.75786	2.49582	2.86696	2.66764	2.61412	2.81861	2.92801	2.74318	AT5G19580	glyoxal oxidase-related
245947_at	5.86034	5.95134	6.17538	6.39558	6.07822	6.44467	6.64767	6.65968	6.75157	6.75552	7.19785	6.93632	6.42276	6.45608	6.26258	6.70317	6.3572	6.62518	AT5G19530	ACL5 (ACAULIS 5); spermine synthase/ thermospermine synthase
245948_at	7.20077	6.9547	6.9022	6.88263	6.97681	6.84861	6.54955	6.77998	7.0855	6.77253	6.53209	6.59606	6.83171	6.82545	6.9627	6.95777	7.00196	6.96364	AT5G19540	unknown protein
245949_at	9.79942	9.90562	9.83083	9.92061	9.83009	9.91705	9.842	9.87061	9.78917	9.84121	9.9278	9.94983	9.92516	9.99733	9.86037	9.87845	9.9517	9.9584	AT5G19510	elongation factor 1B alpha-subunit 2 (eEF1Balpha2)
245950_at	4.04905	4.13736	4.23749	4.21789	4.00012	4.39244	4.33853	4.36668	4.39217	4.40191	4.51435	4.58762	4.33853	4.33779	4.26297	4.34769	4.34817	4.32758	AT5G19570	unknown protein
245951_at	6.88258	6.72618	6.81828	6.57531	6.61964	6.63903	6.87233	6.69927	6.49246	6.8648	6.59402	6.77082	6.44373	6.76964	6.49308	6.21946	6.47207	6.43163	AT5G19550	ASP2 (ASPARTATE AMINOTRANSFERASE 2); L-aspartate:2-oxoglutarate aminotransferase
245952_at	8.55761	8.46774	8.66904	8.40251	8.55451	8.39253	8.11015	8.25198	8.30569	8.05276	8.0811	7.61794	8.58373	8.51451	8.63165	8.32222	8.59864	8.51068	AT5G28500	unknown protein
245953_at	2.15552	1.90052	1.66377	2.18896	1.87239	1.62431	1.58855	2.08305	2.1788	1.63125	1.66598	2.00848	2.04095	1.62365	1.73264	2.83535	1.84485	2.08056	AT5G28520	FUNCTIONS IN: molecular_function unknown; INVOLVED IN: biological_process unknown; LOCATED IN: cellular_component unknown; CONTAINS InterPro DOMAIN/s: Mannose-binding lectin (InterPro:IPR001229); BEST Arabidopsis thaliana protein match is: jacalin lectin
245954_at	3.59902	3.629	3.39713	3.4506	3.17715	3.39193	3.31797	3.80707	3.57418	3.35051	3.33492	3.52992	3.50238	3.36533	3.59902	3.36443	3.39979	3.51548	AT5G28530	FRS10 (FAR1-related sequence 10); zinc ion binding
245955_at	1.07274	1.26884	1.16006	0.935916	1.21948	1.14942	1.20572	1.20572	1.26023	1.16023	1.27337	1.18303	1.21472	1.34222	1.17248	1.40646	1.1539	1.07274	AT5G28510	BGLU24 (BETA GLUCOSIDASE 24); catalytic/ cation binding / hydrolase, hydrolyzing O-glycosyl compounds
245956_s_at	8.76546	8.95447	9.02713	8.84067	8.91561	8.88594	9.04014	8.88488	8.46428	8.51302	8.71499	8.83881	8.78964	8.93712	8.70322	8.69009	8.96516	8.54547	AT5G42020;AT5G28540	[AT5G42020, BIP2; ATP binding];[AT5G28540, BIP1; ATP binding]
245957_at	7.45154	7.25049	7.31806	7.11416	7.07289	7.2253	7.10716	7.10835	7.26833	7.0779	7.09083	7.08897	7.28846	7.17777	7.27087	6.8737	6.90232	7.02626	AT5G19590	unknown protein
245958_at	1.07718	0.977618	1.07533	1.08886	1.01891	1.18996	0.933646	0.943516	0.8721	0.905018	1.10564	1.03821	1.01773	1.13121	0.910796	1.15603	1.10456	1.0555	AT5G19610	sec7 domain-containing protein
245959_at	0.961759	1.04789	0.928599	0.744788	0.865904	0.912955	1.09256	0.860842	0.893443	1.06925	0.928599	0.861169	1.08409	1.09557	0.834291	0.991679	1.05194	0.797715	AT5G19640	proton-dependent oligopeptide transport (POT) family protein
245960_at	3.74808	3.853	4.00636	4.04609	3.98222	4.09316	4.37875	4.02193	4.13847	4.39448	4.14462	4.34769	3.94837	3.94288	3.91681	4.18731	3.84138	4.23864	AT5G19660	S1P (SITE-1 PROTEASE); endopeptidase/ serine-type endopeptidase
245961_at	2.53836	2.686	3.14409	3.06109	2.53836	3.03326	3.19512	3.00622	2.99429	2.94746	3.14108	2.99902	2.72631	2.88853	2.73871	3.01286	3.12	3.07227	AT5G19670	exostosin family protein
245962_at	1.78752	1.7365	2.12167	1.96344	1.59582	1.81989	1.81544	1.34459	1.75892	1.88882	1.63278	1.7789	1.91871	1.71176	1.65049	1.83364	1.69625	1.68361	AT5G19700	MATE efflux protein-related
245963_at	0.850324	0.681389	0.861446	0.710634	0.980036	0.927359	0.909793	0.795263	0.883019	1.01778	0.725837	0.826207	0.817133	0.949159	0.792324	0.741932	0.6681	1.11731	AT5G19710	FUNCTIONS IN: molecular_function unknown; INVOLVED IN: biological_process unknown; LOCATED IN: cellular_component unknown; EXPRESSED IN: sepal; EXPRESSED DURING: 4 anthesis; BEST Arabidopsis thaliana protein match is: AHP4 (HPT PHOSPHOTRANSMITTER 4); hist
245964_at	2.67431	2.5217	2.35199	2.47913	2.77084	2.36553	2.65818	2.43018	2.36447	2.51384	2.342	2.3798	2.46203	2.58362	2.55937	2.74218	2.53656	2.31229	AT5G19720	tRNA synthetase class I (E and Q) family protein
245965_at	5.61578	5.63147	5.4925	4.36987	4.37231	4.46708	4.09161	4.11608	3.64212	3.73175	3.66039	3.55787	5.12242	5.06839	5.1324	4.7751	4.4604	4.37119	AT5G19730	pectinesterase family protein
245966_at	1.77242	2.59945	2.1801	2.32217	1.79061	2.04075	2.26518	1.98738	1.76348	1.74463	2.12586	1.97536	2.28128	2.26217	2.02984	2.04913	1.8263	1.99798	AT5G19790	RAP2.11 (related to AP2 11); DNA binding / transcription factor
245967_at	1.22182	1.52748	1.74413	1.47707	1.14584	1.44858	1.46434	1.45646	1.15149	1.4971	1.60039	1.46635	1.6011	1.74911	1.60699	1.16698	1.56478	1.28299	AT5G19800	hydroxyproline-rich glycoprotein family protein
245968_at	2.76848	2.90848	2.73057	2.6727	2.69847	2.70372	2.71948	2.60631	2.69226	2.71686	2.6159	2.40904	2.97022	2.84535	2.57105	2.93877	2.72005	2.90351	AT5G19810	proline-rich extensin-like family protein
245969_at	4.03553	4.27645	4.33784	4.40282	4.25213	4.35075	4.21253	4.34918	4.39549	4.12638	3.95928	4.18808	4.15907	4.36643	4.27908	4.53958	4.32697	4.37531	AT5G19830	aminoacyl-tRNA hydrolase
245970_at	1.5001	1.14447	1.0917	1.33036	1.22053	1.31856	1.49744	1.20572	1.62155	1.28696	1.25365	1.12734	1.10257	1.06634	1.1393	1.21059	1.04888	1.23337	AT5G20710	BGAL7 (beta-galactosidase 7); beta-galactosidase
245971_at	5.93417	5.8849	5.88	5.70409	5.62404	5.76604	5.88572	5.91247	5.72323	5.6988	5.72801	5.80707	5.81901	5.9505	5.77548	5.65519	5.86203	5.68356	AT5G20730	NPH4 (NON-PHOTOTROPHIC HYPOCOTYL); DNA binding / transcription activator/ transcription factor/ transcription regulator
245972_at	4.10383	4.0972	4.09506	4.03008	3.8115	4.03599	3.79816	4.16043	4.05217	3.70783	3.94186	3.7725	3.95968	4.1765	4.28885	4.21938	4.0163	3.85266	AT5G20680	unknown protein
245973_at	0.393536	0.553534	0.360064	0.3512	0.430327	0.439348	0.505882	0.604243	0.429904	0.380591	0.378386	0.420164	0.429756	0.395722	0.363654	0.283786	0.469891	0.521381	AT5G32490	transposable element gene
245974_at	2.88213	2.88288	2.78052	2.81994	2.91217	3.11183	3.07873	2.73336	2.92163	3.14252	2.81032	3.01582	2.95481	2.98391	2.79718	2.92845	2.87436	3.02913	no_match	no_match
245975_at	5.86083	5.75045	6.04683	5.6757	5.65167	5.60532	5.88054	5.78633	5.53747	5.77893	5.88375	5.92595	5.75106	5.96282	5.81408	5.76996	5.66206	5.86577	AT5G13070	MSF1-like family protein
245976_at	2.75809	2.16502	1.7789	2.80741	2.84926	2.61808	3.03759	2.33237	2.86557	2.79205	3.0199	3.45589	1.83043	1.77605	1.73417	2.08278	1.67308	1.91182	AT5G13080	WRKY75; transcription factor
245977_at	6.19375	6.431	6.44736	5.83104	5.69914	5.85774	5.68088	5.74903	5.31181	5.35955	5.47102	5.40932	5.71384	5.94794	5.71898	5.36368	5.31732	5.52763	AT5G13110	G6PD2 (GLUCOSE-6-PHOSPHATE DEHYDROGENASE 2); glucose-6-phosphate dehydrogenase
245978_at	0.759628	0.600097	0.788162	0.606744	0.928689	0.706181	0.785793	0.777496	0.579149	0.90497	0.723313	0.702379	0.744689	0.771549	0.666127	0.949829	0.986084	0.764087	AT5G13130	ATP binding
245979_at	1.48475	1.48486	1.37105	1.44257	1.40378	1.34162	1.46327	1.45646	1.21969	1.42722	1.42224	1.68745	1.67747	1.56572	1.32703	1.29104	1.49771	1.42452	AT5G13150	ATEXO70C1 (exocyst subunit EXO70 family protein C1); protein binding
245980_at	6.55123	6.30882	6.46101	6.22046	6.38097	6.18491	6.2423	6.15145	6.41388	6.57379	6.49754	6.40746	6.46824	6.37567	6.46657	6.47079	6.35253	6.73323	AT5G13140	FUNCTIONS IN: molecular_function unknown; INVOLVED IN: biological_process unknown; EXPRESSED IN: 22 plant structures; EXPRESSED DURING: 13 growth stages; CONTAINS InterPro DOMAIN/s: Pollen Ole e 1 allergen and extensin (InterPro:IPR006041); BEST Arabidops
245981_at	7.00588	7.19293	7.13933	7.14519	7.21877	7.30285	7.34775	7.07738	6.88519	7.23176	7.47546	7.37444	7.18931	7.06212	7.09021	7.54567	7.52386	7.20671	AT5G13100	unknown protein
245982_at	8.27537	6.92664	7.69886	5.80135	6.59095	5.26699	5.95645	6.3051	6.7013	3.69599	3.73391	4.61814	7.06057	5.56508	6.7431	7.60425	5.02055	4.82328	AT5G13170	SAG29 (SENESCENCE-ASSOCIATED PROTEIN 29)
245983_at	4.71666	4.63382	4.95234	4.53124	4.63382	4.49222	4.62148	4.68652	4.53557	4.59257	4.62667	4.72056	4.57959	4.78382	4.616	4.79412	4.62579	4.40681	AT5G13050	5-FCL (5-FORMYLTETRAHYDROFOLATE CYCLOLIGASE); 5-formyltetrahydrofolate cyclo-ligase
245984_at	6.50467	6.55193	6.52685	6.79735	6.68536	6.85337	6.65065	6.53842	6.63946	6.93645	7.07089	6.94542	6.96807	6.71239	6.81127	7.1479	6.71791	7.04173	AT5G13090	unknown protein
245985_at	8.56026	8.58275	8.81035	8.6247	8.65538	8.63874	8.6434	8.6114	8.61908	8.61447	8.58449	8.52075	8.5259	8.6712	8.66101	8.61527	8.61985	8.82441	AT5G13120	peptidyl-prolyl cis-trans isomerase cyclophilin-type family protein
245986_at	5.39811	5.29109	5.34856	5.32693	5.32541	5.34884	5.33971	5.15407	5.18826	5.26484	5.23216	5.25515	5.21049	5.17381	5.16762	5.36183	5.24212	5.10219	AT5G13160	PBS1 (avrPphB susceptible 1); kinase/ protein serine/threonine kinase
245987_at	7.69246	7.6716	7.43758	7.08579	6.6572	6.44072	6.67859	6.76747	6.73741	6.70677	6.86868	7.05251	7.38585	7.22681	7.26971	6.7522	6.82595	6.52456	AT5G13180	ANAC083 (ARABIDOPSIS NAC DOMAIN CONTAINING PROTEIN 83); transcription factor
245988_at	4.31209	4.42544	4.4367	4.57445	4.32735	4.64378	4.65153	4.66276	4.528	4.73191	4.69404	4.82868	4.40666	4.45568	4.39965	4.63109	4.58635	4.52344	AT5G20610	unknown protein
245989_s_at	6.02823	6.0279	5.82904	5.85497	5.62803	5.66612	5.67574	5.68638	6.06485	5.7384	5.74966	5.78287	5.87773	5.82607	5.87653	5.67574	5.663	5.69193	AT5G20620	UBQ4; protein binding
245990_at	1.6815	1.53699	1.50649	1.43015	1.72166	1.80837	1.63438	1.50911	1.4475	2.00109	1.85691	1.64323	1.96044	1.9125	1.84747	1.73686	1.54984	1.75985	AT5G20640	unknown protein
245991_at	5.88323	5.98752	5.98553	5.88159	5.79624	5.89165	5.79975	5.9856	5.893	5.91404	5.97494	5.83563	5.82668	5.93371	5.86738	5.95325	6.03129	5.8361	AT5G20660	24 kDa vacuolar protein, putative
245992_at	1.08897	1.11097	1.17212	1.14876	1.15192	1.01006	1.42538	0.928627	1.17734	1.19477	0.945493	1.14556	1.04732	1.42276	1.06952	1.29896	1.059	1.1539	AT5G20690	ATP binding / kinase/ protein serine/threonine kinase
245993_at	8.31021	8.11757	7.89235	7.21169	7.30974	7.25881	6.34501	7.06208	6.83466	6.81941	6.88166	6.92477	7.93117	7.84457	7.99793	7.58887	7.91407	7.03929	AT5G20700	senescence-associated protein-related
245994_at	1.34832	1.64222	1.59612	1.45399	1.68117	1.52122	1.65822	1.51057	1.55768	1.65732	1.57843	1.71368	1.75833	1.68346	1.49391	1.90968	1.62884	1.62884	AT5G20760	transposable element gene
245995_at	1.28665	1.57845	1.64796	1.49166	1.53681	1.5269	1.3903	1.28665	1.63328	1.60325	1.56066	1.54131	1.30517	1.43753	1.2388	1.69219	1.5185	1.36439	AT5G20770	transposable element gene
245996_at	1.2031	1.48259	1.36967	1.23508	1.3803	1.41155	1.22344	1.17568	1.29914	1.29918	1.30496	1.41376	1.56996	1.22046	1.27792	1.31914	1.39691	1.35449	AT5G20800	transposable element gene
245997_at	1.3051	0.998438	1.38759	1.15666	1.24263	1.23354	1.27223	1.20321	1.24717	1.31793	1.34428	1.15016	1.22097	0.974362	1.26939	0.979714	1.01129	1.35258	AT5G20810	auxin-responsive protein, putative / small auxin up RNA (SAUR_B)
245998_at	5.366	5.2514	5.30169	5.26889	5.13772	5.18716	5.4442	5.30474	5.48559	5.28207	5.38641	5.6515	5.1238	4.78399	5.18296	5.59787	5.12531	4.88634	AT5G20830	SUS1 (SUCROSE SYNTHASE 1); UDP-glycosyltransferase/ sucrose synthase
245999_at	7.41906	7.44544	7.42795	7.56838	7.55065	7.47472	7.5	7.62468	7.69317	7.59725	7.68962	7.65441	7.58204	7.40095	7.46984	7.56219	7.58448	7.52006	AT5G20650	COPT5; copper ion transmembrane transporter/ high affinity copper ion transmembrane transporter
246000_at	2.14134	2.18104	2.31681	1.69962	1.88923	2.20614	3.38543	2.14376	1.88008	2.82155	2.94892	3.08942	2.45296	2.4634	2.38481	2.83593	1.78918	2.60706	AT5G20820	auxin-responsive protein-related
246001_at	4.29051	3.29038	2.24888	1.8936	1.6831	1.71798	1.56248	1.51615	1.62246	1.41662	1.62746	1.1524	2.70056	3.24553	2.93337	1.25299	1.30454	1.09628	AT5G20790	unknown protein
246002_at	4.68784	4.94558	5.15423	4.54045	4.05477	4.57983	4.57358	4.5119	4.26613	3.85277	4.06504	3.87477	4.82291	4.75956	4.79001	4.6319	4.59249	4.54969	AT5G20740	invertase/pectin methylesterase inhibitor family protein
246003_at	9.98341	10.04	10.1978	10.179	10.2994	10.1394	10.1487	10.0299	9.98283	10.0724	10.1732	10.1014	10.1207	10.1793	10.0718	10.0821	10.038	10.3394	AT5G20720	CPN20 (CHAPERONIN 20); calmodulin binding
246004_at	9.30398	9.26792	9.51446	9.09515	8.60776	9.19206	8.94167	8.76183	8.35637	8.77931	8.93535	8.66714	9.36776	9.35767	9.1227	9.05405	8.59679	9.19346	AT5G20630	GER3 (GERMIN 3); oxalate oxidase
246005_at	5.38596	5.31976	5.13181	5.23559	5.24399	5.03323	4.66098	5.03739	4.95653	5.01956	5.05447	5.01818	5.42674	5.43371	5.5144	5.16517	5.70546	5.35858	AT5G08415	lipoic acid synthase family protein
246006_at	7.97858	8.04961	8.00549	8.06412	7.95114	8.04324	8.12486	8.16372	8.05603	8.10982	8.18061	8.19722	8.03053	8.04881	8.02915	8.10538	8.00561	8.10519	AT5G08290	YLS8; catalytic
246007_at	6.64647	6.32155	6.13016	6.19664	6.05119	6.24469	6.2041	6.08163	6.55261	6.75916	6.76073	6.57484	6.72971	6.77322	6.7724	6.76183	6.7968	6.90607	AT5G08410	FTRA2 (ferredoxin/thioredoxin reductase subunit A (variable subunit) 2); catalytic/ ferredoxin reductase/ ferredoxin:thioredoxin reductase/ lipoate synthase
246008_at	4.14179	4.38379	4.35115	4.61032	4.3668	4.73799	4.95657	4.85933	4.90234	5.03617	5.11622	5.13909	4.51875	4.76206	4.57729	4.84	4.95326	5.06533	AT5G08320	unknown protein
246009_at	4.12023	3.92369	4.19449	4.158	4.51323	4.51238	4.65235	4.27312	4.28308	4.51405	4.4522	4.58202	4.14425	4.31036	4.23193	4.54444	4.58095	4.53138	AT5G08335	ATSTE14B; protein-S-isoprenylcysteine O-methyltransferase
246010_at	3.51363	3.63598	3.41037	3.35489	3.45434	3.45931	3.09512	3.3109	3.35371	3.12108	3.2344	3.28244	3.66573	3.79054	3.80263	3.56401	3.48225	3.3187	AT5G08440	unknown protein
246011_at	5.10068	5.13973	4.71386	6.15633	6.20832	6.50336	6.30924	6.05058	6.33744	6.34933	6.65658	6.76719	5.58483	5.90555	5.53225	6.2839	6.77296	6.57372	AT5G08330	TCP family transcription factor, putative
246012_at	3.81915	3.49731	3.19605	3.14347	3.42192	3.05022	3.01305	3.32667	3.94759	3.1751	3.22945	3.62133	3.17085	3.26879	3.38091	2.93191	3.28578	3.06591	AT5G10650	zinc finger (C3HC4-type RING finger) family protein
246013_at	0.681835	0.768663	0.746964	0.65662	0.849858	0.87034	0.793138	0.827327	0.72677	0.78884	0.709152	0.999103	0.78884	0.79891	0.740152	0.740152	0.786933	0.836902	AT5G10660	calmodulin-binding protein-related
246014_at	1.13446	1.21832	1.03455	1.22225	1.42894	1.00013	1.16062	1.17975	1.15553	1.21981	1.01297	0.98772	1.12265	1.43083	1.148	1.19203	1.2232	1.0012	AT5G10680	calmodulin-binding protein-related
246015_at	4.35133	4.39235	4.5518	4.48262	4.407	4.49505	4.73963	4.79566	4.71404	4.87722	4.80738	4.85711	4.55581	4.52344	4.36465	4.518	4.45266	4.74196	AT5G10700	aminoacyl-tRNA hydrolase/ protein tyrosine phosphatase
246016_at	2.09234	2.58005	2.39102	2.2097	2.5276	2.53236	2.34278	2.50076	2.24022	2.15621	2.39407	2.63898	2.27347	2.26718	2.33648	2.32303	2.21192	2.36301	AT5G10720	AHK5 (ARABIDOPSIS HISTIDINE KINASE 5); protein histidine kinase
246017_at	6.22563	6.03271	6.15011	5.85782	5.83122	5.68879	5.35176	5.70757	5.40397	5.45949	5.68138	5.48429	5.95655	5.7825	5.94053	5.9937	5.82768	5.62221	AT5G10730	binding / catalytic/ coenzyme binding
246018_at	4.01217	3.94157	5.2572	5.71974	5.74275	5.50939	6.80043	5.85059	6.33048	5.49481	5.89643	6.4747	4.40964	4.06547	4.12456	5.90042	5.3491	4.68101	AT5G10695	unknown protein
246019_at	6.27458	6.36689	6.41803	6.19057	6.2047	6.23062	6.16002	6.3687	6.4806	6.26245	6.04163	5.97054	6.34281	6.46148	6.44152	6.37127	6.52036	6.49927	AT5G10690	pentatricopeptide (PPR) repeat-containing protein / CBS domain-containing protein
246020_at	5.14718	5.17134	5.13421	5.27059	5.31082	5.23323	5.33938	5.36877	5.39316	5.33697	5.45287	5.50639	5.17344	5.19741	5.26383	5.32582	5.2719	5.25305	AT5G10710	protein binding
246021_at	7.01206	6.9467	6.85892	6.05993	6.44938	6.16169	5.378	5.65775	5.4965	5.21445	5.2093	5.09443	6.69369	6.61188	6.66347	6.35703	6.31456	5.90932	AT5G21100	L-ascorbate oxidase, putative
246022_at	1.09261	1.08905	1.08469	0.784283	1.12966	1.04332	1.09799	1.0889	0.900097	1.06856	1.14015	1.06717	1.16836	1.03765	1.14212	1.19808	1.18517	1.02578	AT5G21110	unknown protein
246023_at	1.91482	1.88875	1.67106	1.69979	1.86614	1.6297	1.68706	1.38085	1.65522	1.45882	1.41515	1.65337	1.67747	1.54636	1.73282	1.71812	1.73777	1.84821	AT5G21120	EIL2 (ETHYLENE-INSENSITIVE3-LIKE 2); transcription factor
246024_at	1.01123	1.00553	1.22549	1.13647	0.915959	1.13969	1.22197	0.857698	0.981626	0.993972	1.04292	1.16085	1.2116	1.08569	1.06098	1.17601	1.06593	1.07865	AT5G21130	FUNCTIONS IN: molecular_function unknown; INVOLVED IN: biological_process unknown; LOCATED IN: cellular_component unknown; CONTAINS InterPro DOMAIN/s: Harpin-induced 1 (InterPro:IPR010847); BEST Arabidopsis thaliana protein match is: harpin-induced protei
246025_at	1.66119	1.76479	1.72741	1.5083	1.61091	1.66714	1.68735	1.45936	1.55143	1.7902	1.56314	1.50782	1.97264	1.82147	1.57236	1.85776	1.82056	1.69281	AT5G21150	PAZ domain-containing protein / piwi domain-containing protein
246026_at	5.24544	5.12646	5.34578	5.29565	5.36121	5.18178	5.45322	5.33993	5.43105	5.31664	5.22252	5.40233	5.15347	5.26488	5.21132	5.3146	5.28152	5.29613	AT5G21070	unknown protein
246027_at	5.72959	5.72845	5.94941	5.70431	5.53824	5.69485	5.68564	5.66248	5.45803	5.6601	5.56878	5.68443	5.74186	5.70567	5.7148	5.52047	5.63485	5.77378	AT5G21060	homoserine dehydrogenase family protein
246028_at	5.45773	5.40161	5.12016	7.16941	6.98941	6.86574	7.90098	7.25117	7.69751	8.37963	8.41536	8.55002	6.30043	6.06012	6.38949	7.28419	6.97762	7.73271	AT5G21170	5'-AMP-activated protein kinase beta-2 subunit, putative
246029_at	8.71328	8.57239	8.4083	8.51207	8.61249	8.46963	8.4906	8.51589	8.67307	8.56493	8.52439	8.57561	8.55798	8.50584	8.46869	8.38552	8.53301	8.27666	AT5G21090	leucine-rich repeat protein, putative
246030_at	6.30128	5.94352	5.69	5.88581	6.48775	6.10545	6.51051	6.27442	6.29221	6.44053	6.30717	6.41808	5.9249	6.1141	6.18179	6.03282	6.52126	5.87186	AT5G21105	L-ascorbate oxidase/ copper ion binding / oxidoreductase
246031_at	6.20588	6.17775	6.05094	6.48393	6.34553	6.34799	6.5617	6.35237	6.38843	6.93372	6.82297	6.87195	6.20334	6.31804	6.30846	6.37212	6.46464	6.71009	AT5G21160	La domain-containing protein / proline-rich family protein
246032_s_at	1.10134	1.0022	1.07263	1.16604	1.30182	1.33757	0.948111	1.15557	1.08877	1.06368	0.927074	0.852015	0.955299	1.11293	0.883981	1.25727	0.965422	1.2031	no_match	no_match
246033_at	8.20599	8.24582	8.40342	8.20898	7.8038	8.27193	8.35105	8.05682	8.21198	8.44224	8.40271	8.25097	8.35447	8.52795	8.24573	8.22092	8.22376	8.72794	AT5G08280	HEMC (HYDROXYMETHYLBILANE SYNTHASE); hydroxymethylbilane synthase
246034_at	5.77179	5.41585	4.66503	6.46004	7.26978	6.41632	6.11391	5.92534	6.2714	6.91953	6.66909	6.71761	5.8966	6.02023	6.16812	5.94543	6.82406	6.41619	AT5G08350	GRAM domain-containing protein / ABA-responsive protein-related
246035_at	7.64248	7.90179	7.89486	7.73033	7.5435	7.81788	7.73306	7.79003	7.47275	7.57434	7.6698	7.56367	7.7336	7.88757	7.65143	7.4628	7.62678	7.65071	AT5G08300	succinyl-CoA ligase (GDP-forming) alpha-chain, mitochondrial, putative / succinyl-CoA synthetase, alpha chain, putative / SCS-alpha, putative
246036_at	5.13812	5.2064	5.05277	5.15576	5.28401	5.18997	5.00933	5.26025	5.22324	4.88005	5.09778	4.9372	5.45439	5.41107	5.25546	5.43856	5.39999	5.21022	AT5G08370	AtAGAL2 (Arabidopsis thaliana ALPHA-GALACTOSIDASE 2); alpha-galactosidase/ catalytic/ hydrolase, hydrolyzing O-glycosyl compounds
246037_at	3.67604	3.69656	3.72156	3.71233	3.71128	3.84484	3.75469	3.86492	3.64213	3.6982	3.80312	3.6562	3.60593	3.57662	3.81719	3.6914	3.8695	3.61016	AT5G19420	Ran GTPase binding / chromatin binding / zinc ion binding
246038_s_at	3.57625	3.49623	3.5153	3.38233	3.36689	3.21295	3.20127	3.1965	3.45828	3.48629	3.19192	3.08943	3.60718	3.4903	3.36938	3.08681	3.31202	3.3663	AT5G19460;AT5G19470	[AT5G19460, atnudt20 (Arabidopsis thaliana Nudix hydrolase homolog 20); hydrolase];[AT5G19470, atnudt24 (Arabidopsis thaliana Nudix hydrolase homolog 24); hydrolase]
246039_at	5.44325	5.44272	5.43744	5.66741	6.09616	5.59568	5.93803	5.80822	5.8276	5.81589	5.88145	6.06439	5.92647	5.56146	5.85602	5.7609	5.6767	5.7089	AT5G19480	unknown protein
246040_at	7.14934	7.27155	7.50755	7.18687	7.07374	7.16354	7.32028	7.18598	7.15045	7.33607	7.37462	7.2478	7.35975	7.37107	7.28352	7.2114	7.16091	7.52165	AT5G19370	rhodanese-like domain-containing protein / PPIC-type PPIASE domain-containing protein
246041_at	7.10422	7.13655	7.3062	6.98249	6.83354	6.98508	6.85008	6.87901	6.71508	6.8908	7.08831	6.83106	7.38093	7.0344	7.04303	7.23538	7.08316	7.25759	AT5G19290	esterase/lipase/thioesterase family protein
246042_at	7.85001	7.94592	7.97499	7.85117	7.79513	7.84644	7.71455	7.8397	7.57491	7.09488	7.09981	7.15012	7.22724	7.40054	7.28214	7.10906	7.0417	6.97161	AT5G19440	cinnamyl-alcohol dehydrogenase, putative (CAD)
246043_at	4.03244	4.05483	4.19651	3.80236	3.85008	3.82292	4.21926	3.91356	3.85296	3.68233	3.82685	3.7588	3.85572	3.8978	3.78979	3.86462	3.89344	4.04272	AT5G19380	unknown protein
246044_at	6.30121	6.12835	6.14642	6.24826	6.39009	6.27852	6.40128	6.21288	6.2767	6.3899	6.38166	6.48656	6.16127	6.15618	6.20245	6.38611	6.29821	6.31572	AT5G19450	CDPK19 (CALCIUM-DEPENDENT PROTEIN KINASE 19); ATP binding / calcium ion binding / calmodulin-dependent protein kinase/ kinase/ protein kinase/ protein serine/threonine kinase
246045_at	4.59081	4.42176	4.30679	4.46973	4.27248	4.50695	4.56095	4.52587	4.58853	4.55743	4.69199	4.58918	4.40152	4.30566	4.60573	4.61227	4.17767	4.60498	AT5G19430	zinc finger (C3HC4-type RING finger) family protein
246046_at	1.53689	1.54776	1.63555	1.70585	1.62922	1.5004	1.82273	1.44916	1.58789	1.70605	1.49537	1.56169	1.55892	1.6022	1.48253	1.86915	1.50316	1.7505	AT5G28860	transposable element gene
246047_at	1.4167	1.46799	1.81644	1.24415	1.44002	1.37203	1.18171	1.11925	1.31687	1.36618	1.20473	1.31417	1.44815	1.46485	1.30223	1.19614	1.6796	1.19744	AT5G28870	transposable element gene
246048_at	0.832092	0.865394	0.80712	0.751127	0.810271	0.941639	0.787263	0.586428	0.753321	0.930032	0.711706	0.751471	0.788451	0.949159	0.984231	0.952717	0.804434	0.797386	AT5G28880	transposable element gene
246049_at	1.07718	1.05029	1.35138	1.19157	1.04677	1.45646	1.29608	1.16464	1.3019	1.32938	1.14639	0.956948	1.45778	1.24856	1.23282	1.59051	1.19209	1.43182	AT5G28890	transposable element gene
246050_s_at	6.93566	6.92446	6.84498	7.08827	7.04988	7.07373	7.02096	7.03308	7.01095	7.07768	7.17513	7.16831	6.95557	6.82785	6.92173	6.9402	7.09046	6.98878	AT5G28850;AT5G28900	[AT5G28850, calcium-binding EF hand family protein];[AT5G28900, calcium-binding EF hand family protein]
246051_at	9.01943	8.84381	8.85009	8.82627	8.92811	8.77557	8.6938	8.60394	8.68386	8.70435	8.74641	8.58812	8.89724	8.85027	8.94658	8.82932	8.62026	8.79016	AT5G28840	GME (GDP-D-MANNOSE 3',5'-EPIMERASE); GDP-mannose 3,5-epimerase/ NAD or NADH binding / catalytic
246052_at	1.75395	1.63823	1.78612	1.97207	2.02125	1.87767	2.01391	1.77781	1.69296	1.91939	1.6492	1.64346	2.09449	1.87569	1.84695	1.84602	1.93651	1.84602	AT5G08310	pentatricopeptide (PPR) repeat-containing protein
246053_at	4.15071	4.20788	4.22708	4.62681	4.70378	4.60236	5.12689	4.78	4.93893	5.12461	5.09741	5.37114	4.35296	4.44406	4.34502	4.86254	4.97286	4.79578	AT5G08340	riboflavin biosynthesis protein-related
246054_at	2.90726	3.14419	3.12708	2.92524	3.10673	2.90518	2.88554	2.64592	2.78709	3.03366	2.75099	2.46762	2.85484	3.20773	2.69545	2.9875	2.77496	2.81636	AT5G08360	unknown protein
246055_at	4.16712	4.1312	4.60148	4.02474	4.12499	4.15796	4.281	4.29242	4.08414	3.95214	4.16837	4.21356	4.15907	3.87695	3.89241	4.09016	3.64088	4.10513	AT5G08380	AtAGAL1 (Arabidopsis thaliana ALPHA-GALACTOSIDASE 1); alpha-galactosidase/ catalytic/ hydrolase, hydrolyzing O-glycosyl compounds
246056_at	5.53972	5.66482	5.63544	5.40398	5.55077	5.62121	5.29276	5.5151	5.49822	5.34751	5.40328	5.29657	5.64492	5.55452	5.6726	5.70424	5.52772	5.54957	AT5G08390	FUNCTIONS IN: molecular_function unknown; INVOLVED IN: biological_process unknown; LOCATED IN: CUL4 RING ubiquitin ligase complex; EXPRESSED IN: 22 plant structures; EXPRESSED DURING: 13 growth stages; CONTAINS InterPro DOMAIN/s: WD40 repeat-like (InterPr
246057_at	4.93143	5.03903	5.26093	4.65851	4.42228	4.76496	4.62726	4.63259	4.41903	4.70986	4.90989	4.626	5.06774	5.10875	5.05278	4.76672	4.74615	5.15427	AT5G08400	unknown protein
246058_at	5.92391	5.90257	5.79114	5.27272	5.51323	5.29874	5.02586	5.1184	5.04382	5.05855	5.3233	5.13851	5.94096	5.72834	5.94706	5.70337	5.358	5.36472	AT5G08430	SWIB complex BAF60b domain-containing protein / plus-3 domain-containing protein / GYF domain-containing protein
246059_at	5.10992	5.16277	4.95207	5.15937	4.86733	4.99229	4.77667	4.97992	4.9042	4.88824	4.78864	4.87443	4.95669	4.87445	5.0412	4.95136	5.02055	4.91296	AT5G08450	FUNCTIONS IN: molecular_function unknown; INVOLVED IN: biological_process unknown; LOCATED IN: cellular_component unknown; EXPRESSED IN: 25 plant structures; EXPRESSED DURING: 15 growth stages; CONTAINS InterPro DOMAIN/s: Histone deacetylation protein Rxt
246060_at	5.75938	5.75144	5.82811	5.95343	5.88226	5.88919	5.81113	5.79786	5.71608	5.8421	5.92064	5.80436	5.79089	5.87855	5.89176	5.96223	5.85115	6.0313	AT5G08420	RNA binding
246061_at	4.67733	4.8283	4.92763	4.84339	4.61081	4.50757	4.70345	4.7528	4.47735	4.38193	4.55057	4.25882	4.60943	4.83907	4.60653	4.65197	4.67256	4.70267	AT5G19320	RANGAP2 (RAN GTPASE ACTIVATING PROTEIN 2); RAN GTPase activator
246062_at	6.41666	6.30547	6.51528	6.6529	6.5836	6.72994	7.05144	6.85117	6.85485	7.04827	7.08389	7.11063	6.4139	6.4617	6.46579	6.73497	6.6878	6.79809	AT5G19330	armadillo/beta-catenin repeat family protein / BTB/POZ domain-containing protein
246063_at	3.4846	3.81701	3.87391	4.6793	4.6867	4.80044	5.0293	4.64017	4.42418	4.88377	5.0363	4.97054	3.93531	4.2835	4.06558	4.31375	4.62928	4.66589	AT5G19340	unknown protein
246064_at	6.34003	6.29647	6.37602	6.5734	6.43021	6.53691	6.50557	6.48735	6.42293	6.37719	6.37974	6.33725	6.22953	6.32719	6.38083	6.39165	6.49427	6.43427	AT5G19350	RNA-binding protein 45 (RBP45), putative
246065_at	1.16551	1.20966	1.29614	1.021	1.12479	1.10508	1.38444	0.949159	1.05004	1.22816	0.987466	0.945195	0.994066	1.19167	1.07201	0.873975	1.2134	1.2031	AT5G19360	CPK34; ATP binding / calcium ion binding / calmodulin-dependent protein kinase/ kinase/ protein kinase/ protein serine/threonine kinase
246066_at	4.51964	4.28957	4.13549	4.02673	4.21298	4.15969	3.94641	4.19556	4.31953	4.09041	3.9194	4.08235	4.23087	4.07219	4.22805	4.04708	4.18509	3.90581	AT5G19400	SMG7
246067_at	3.03076	3.47817	3.07238	3.28908	3.31585	3.32741	2.8703	2.90736	3.09779	2.70906	2.74401	2.67545	3.16752	2.95831	2.76325	2.70528	2.38417	2.58989	AT5G19410	ABC transporter family protein
246068_at	10.7047	10.7527	10.8691	10.7492	10.8345	10.7836	10.67	10.7501	10.6578	10.7232	10.7529	10.7693	10.8349	10.9305	10.7895	10.7121	10.7193	10.77	AT5G20290	40S ribosomal protein S8 (RPS8A)
246069_at	6.90968	6.57328	6.73282	5.93206	6.28276	5.72964	5.48056	5.57535	5.68544	5.14859	4.98976	4.81081	6.57333	6.13699	6.63176	5.9741	5.87326	5.75869	AT5G20220	zinc knuckle (CCHC-type) family protein
246070_at	8.06464	8.13307	8.03804	7.97364	8.05533	7.90298	7.49584	7.79347	7.46934	7.40501	7.58266	7.48479	8.09568	8.25369	8.00966	7.83421	7.92922	7.80118	AT5G20160	ribosomal protein L7Ae/L30e/S12e/Gadd45 family protein
246071_at	5.83599	4.71166	3.9562	3.45334	4.36144	3.61069	3.57458	3.21837	3.47544	3.47731	3.50884	3.5616	4.27573	4.33538	4.72242	3.5454	3.67612	3.18139	AT5G20150	SPX1 (SPX DOMAIN GENE 1)
246072_at	2.25974	1.86791	1.76346	1.95829	2.37007	1.95916	1.95323	1.88757	2.23384	2.34512	1.98586	2.36083	1.90364	1.99451	2.29028	2.141	2.35693	2.17431	AT5G20240	PI (PISTILLATA); DNA binding / transcription factor
246073_at	7.21534	7.22368	7.2877	6.94718	7.02602	6.97551	6.89918	6.97907	6.87126	6.73762	6.8878	6.747	7.16708	7.29936	7.19728	6.92979	7.09745	7.11212	AT5G20180	ribosomal protein L36 family protein
246074_at	5.99299	5.81286	5.97657	5.81894	5.692	5.79933	5.56015	5.65692	5.62989	5.69241	5.74249	5.4964	6.11353	5.95886	5.95234	5.76148	5.84937	5.96086	AT5G20130	unknown protein
246075_at	2.32447	2.24533	1.98599	2.14322	1.87855	2.35914	2.57832	2.2438	2.06038	2.24071	2.23691	2.19366	2.19645	2.18665	2.18363	2.08252	2.28806	2.27623	AT5G20410	MGD2; 1,2-diacylglycerol 3-beta-galactosyltransferase/ UDP-galactosyltransferase/ transferase, transferring glycosyl groups
246076_at	6.40665	6.26798	6.2013	6.15213	5.93828	6.09596	5.91219	6.0627	6.16943	6.0838	5.91031	5.93241	6.17375	6.17122	6.5818	6.45822	6.4495	6.00994	AT5G20280	ATSPS1F (sucrose phosphate synthase 1F); sucrose-phosphate synthase/ transferase, transferring glycosyl groups
246077_at	1.07718	1.02924	1.09698	1.08329	0.887227	1.02631	1.07539	1.0729	1.0516	1.01241	1.06171	1.08528	1.00666	1.32154	1.09527	1.25356	0.986084	1.0729	AT5G20420	CHR42 (chromatin remodeling 42); ATP binding / DNA binding / helicase/ nucleic acid binding
246078_s_at	0.939296	0.98882	1.00245	1.21846	0.778028	0.969658	1.11079	0.994995	0.998091	1.00135	1.17405	1.07249	1.03167	1.0519	1.01445	0.9716	0.801823	0.98742	AT5G20430;AT5G20440	[AT5G20430, mob1/phocein family protein];[AT5G20440, protein binding]
246079_at	2.98296	3.06789	3.06984	3.242	3.11752	3.31658	3.37986	3.44414	3.35269	3.15285	3.5393	3.65441	3.02015	3.04944	3.14598	3.0636	3.26185	3.46893	AT5G20450	FUNCTIONS IN: molecular_function unknown; INVOLVED IN: biological_process unknown; LOCATED IN: cellular_component unknown; EXPRESSED IN: 17 plant structures; EXPRESSED DURING: 9 growth stages; CONTAINS InterPro DOMAIN/s: Dilute (InterPro:IPR002710); BEST
246080_at	1.4409	1.58175	1.43733	1.22836	1.58445	1.53041	1.46085	1.38812	1.47408	1.59048	1.39908	1.37814	1.58939	1.43989	1.49839	1.30307	1.4418	1.43084	AT5G20460	unknown protein
246081_s_at	6.24914	6.26018	6.14513	5.83382	6.29338	5.95338	5.7802	5.98738	5.94498	5.73848	5.72198	5.67845	6.11995	6.09643	6.27638	5.75578	6.0711	5.96732	AT5G20470;AT5G20490	[AT5G20470, myosin, putative];[AT5G20490, XIK; motor/ protein binding]
246082_at	1.94962	1.8156	1.55747	1.47407	1.5091	1.81183	1.4794	1.63644	1.80897	2.15003	1.56119	2.15003	1.39487	1.94698	1.81864	1.58566	1.78391	1.63201	AT5G20480	EFR (EF-TU RECEPTOR); ATP binding / kinase/ protein serine/threonine kinase
246083_at	3.35834	3.65833	3.63007	3.58624	3.56493	3.54291	3.59457	3.61475	3.48528	3.57527	3.58865	3.43256	3.57048	3.56907	3.39607	3.55336	3.55199	3.81335	no_match	no_match
246084_at	2.69877	2.60521	2.77006	2.46088	2.68818	2.55805	2.42496	2.35454	2.2778	2.52048	2.48913	2.27686	2.71826	2.69075	2.42543	2.42321	2.59311	2.48318	no_match	no_match
246085_at	3.89403	4.00342	3.97016	3.84621	3.40516	3.63805	3.75041	3.7522	3.55452	3.44742	3.79815	3.38332	3.75268	4.10973	3.70059	3.85333	3.65204	3.6743	AT5G20540	ATBRXL4 (BREVIS RADIX-LIKE 4)
246086_at	2.14284	1.97218	1.95148	2.06167	2.05388	2.07065	2.19663	1.84604	1.97495	1.99777	1.92625	1.86711	1.86883	2.32301	1.9775	2.16579	2.18806	2.05589	AT5G20560	beta-1,3-glucanase, putative
246087_at	4.31554	4.24468	4.39456	4.21024	4.25583	4.0272	4.06443	4.37719	4.18361	3.9429	4.19871	4.06067	4.15007	4.09438	4.29563	4.21121	4.36461	4.31934	AT5G20580	unknown protein
246088_at	5.86668	5.91441	6.08172	6.12227	6.27589	6.13184	6.16351	6.02281	5.82954	6.15432	6.36972	6.29994	6.09203	6.27045	6.01854	6.16364	6.14113	6.18316	AT5G20600	FUNCTIONS IN: molecular_function unknown; INVOLVED IN: rRNA processing; LOCATED IN: preribosome, small subunit precursor; EXPRESSED IN: 22 plant structures; EXPRESSED DURING: 13 growth stages; CONTAINS InterPro DOMAIN/s: Nucleolar, Nop52 (InterPro:IPR0103
246089_at	6.71418	6.76091	6.86032	6.90507	6.814	6.75687	6.99133	6.97305	6.8399	6.93555	7.00967	6.96807	6.78147	6.92247	6.88241	6.66762	6.82792	6.92866	AT5G20570	RBX1 (RING-BOX 1); protein binding
246090_at	6.52408	6.34443	6.31111	6.69234	6.62172	6.63343	6.67116	6.67867	6.77727	6.72417	6.81582	6.92499	6.49358	6.37877	6.3583	6.59118	6.40837	6.58703	AT5G20520	WAV2 (WAVY GROWTH 2)
246091_at	5.42745	5.61174	5.58216	5.28204	5.4085	5.35434	5.44913	5.58715	5.29377	5.25834	5.20286	5.2923	5.58591	5.50916	5.50027	5.35494	5.64974	5.34317	AT5G20590	unknown protein
246092_at	7.90416	8.0887	8.19206	8.18971	7.99999	8.15927	8.09978	8.19164	8.10663	8.15147	8.22865	8.15694	8.20047	8.27837	8.12469	8.02741	8.09528	8.23674	AT5G20500	glutaredoxin, putative
246093_at	2.62522	3.06932	2.90811	2.67182	2.84742	3.1705	2.57824	2.85816	2.63902	2.57254	2.74846	2.61705	2.71914	3.05171	2.86448	2.55596	2.63613	2.62085	AT5G20550	oxidoreductase, 2OG-Fe(II) oxygenase family protein
246094_at	4.23779	4.32059	4.30204	4.29493	4.31978	4.25145	3.98024	4.31946	3.98125	3.98024	4.07134	3.97792	4.23508	4.40775	4.24689	4.26914	4.18881	4.13425	AT5G19300	FUNCTIONS IN: molecular_function unknown; INVOLVED IN: biological_process unknown; LOCATED IN: cellular_component unknown; EXPRESSED IN: 20 plant structures; EXPRESSED DURING: 13 growth stages; CONTAINS InterPro DOMAIN/s: Nucleic acid-binding, OB-fold-lik
246095_at	4.37714	4.24814	4.38051	4.60423	4.60842	4.52704	4.19636	4.47423	4.50723	4.44818	4.64364	4.47345	4.28813	4.38921	4.50392	4.56258	4.64344	4.70309	AT5G19310	homeotic gene regulator, putative
246096_at	1.7575	1.8074	1.7085	1.76719	1.7353	1.77477	1.80906	1.53898	1.8392	1.81095	1.79437	1.77698	1.77916	1.75622	1.67856	1.67414	1.68954	1.93984	AT5G20330	BETAG4; catalytic/ cation binding / hydrolase, hydrolyzing O-glycosyl compounds
246097_at	5.50847	5.44717	5.51275	5.76281	6.10409	5.76195	5.39912	5.42507	5.6795	4.76726	4.79797	4.96783	5.14189	4.93271	5.2897	5.64711	5.67003	5.11183	AT5G20270	HHP1 (HEPTAHELICAL TRANSMEMBRANE PROTEIN1); receptor
246098_at	4.35145	4.25854	4.0965	4.22199	4.28015	4.39904	4.30655	4.50073	4.46224	4.43701	4.16991	4.20233	3.68982	4.16101	4.08442	3.20374	3.87144	3.73679	AT5G20400	oxidoreductase, 2OG-Fe(II) oxygenase family protein
246099_at	6.10124	4.76677	3.65998	5.5194	6.49136	5.96966	6.91367	5.09487	6.27006	8.17691	6.66434	7.99855	4.24402	5.74228	5.30918	5.52045	6.00544	5.69751	AT5G20230	ATBCB (ARABIDOPSIS BLUE-COPPER-BINDING PROTEIN); copper ion binding / electron carrier
246100_at	0.880576	0.634817	0.799077	0.502576	0.714933	0.717404	0.73969	0.65194	0.657375	1.01539	0.725837	0.621575	0.686128	0.757659	0.721112	0.805403	0.812536	0.588327	no_match	no_match
246101_at	1.84917	1.71908	1.69621	1.72167	1.73642	1.72552	1.89125	1.67765	1.69259	1.70117	1.66901	1.79216	1.68512	1.75704	1.71698	1.73627	1.50105	1.68265	no_match	no_match
246102_at	0.803806	0.781428	0.747412	0.826768	0.847361	0.912094	0.799834	0.770199	0.800714	0.833237	1.05667	0.712446	0.819199	0.797419	0.750799	0.998934	0.718232	0.856983	AT5G32590	myosin heavy chain-related
246103_at	4.42129	4.82996	5.00815	4.67046	4.70467	4.91817	4.48179	4.72804	4.37621	4.41227	4.85066	4.62618	5.09377	4.85128	4.84113	4.7101	4.71222	5.08538	AT5G28640	AN3 (ANGUSTIFOLIA 3); protein binding / transcription coactivator
246104_at	2.65183	2.79955	2.77161	2.91055	2.40836	2.67573	2.89983	2.65297	2.68406	2.70294	2.66323	2.63423	2.8289	2.79552	2.58569	2.60619	2.4579	2.65297	AT5G28650	WRKY74; calmodulin binding / transcription factor
246105_at	0.720215	0.722469	0.657299	0.9428	0.806275	0.788184	0.931002	0.788184	0.666148	0.806275	0.712449	0.596752	0.823852	0.53483	0.594395	0.95548	0.587695	0.928516	AT5G28670	transposable element gene
246106_at	0.781035	0.773534	0.653664	0.811511	0.887227	0.819207	0.951644	0.781353	0.904763	0.835311	0.789936	0.695467	0.672865	0.778159	0.829014	0.732199	0.892336	0.778159	AT5G28680	protein kinase family protein
246107_at	1.56023	1.44323	1.35747	1.34051	1.46395	1.24458	1.39378	1.277	1.37275	1.36982	1.23657	1.46377	1.54352	1.44002	1.40279	1.60845	1.4221	1.277	AT5G28700	transposable element gene
246108_at	3.10427	3.03587	2.91502	4.00484	3.60889	4.56464	4.89937	4.56636	4.38567	5.51736	5.56059	5.04062	3.41422	4.87327	3.64821	4.26191	5.40714	5.77994	AT5G28630	glycine-rich protein
246109_at	4.9109	4.82625	4.8555	5.17381	5.22681	5.16191	5.35757	5.22088	5.39412	5.43854	5.51766	5.56182	5.05447	4.99764	4.99044	5.40721	5.10604	5.25839	AT5G20120	unknown protein
246110_at	6.56165	6.3542	6.44154	6.09067	6.27836	6.05352	6.27539	6.21228	6.41874	6.16101	5.76633	5.98295	6.27362	6.3034	6.37005	6.30855	6.24768	6.35602	AT5G20140	SOUL heme-binding family protein
246111_at	4.56022	4.65884	4.71398	4.76169	4.59882	4.81585	5.05517	4.8717	4.78196	4.70554	4.81199	4.88471	4.77933	4.69244	4.62749	4.86279	4.75982	4.99342	AT5G20170	unknown protein
246112_at	4.4178	4.422	4.59698	4.46593	4.4069	4.4793	4.53484	4.49314	4.35922	4.50978	4.50888	4.50639	4.37705	4.6026	4.41569	4.48291	4.51663	4.50414	AT5G20200	nucleoporin-related
246113_at	1.62972	1.40741	1.48625	1.51385	1.63172	1.64349	1.66518	1.50129	1.41916	1.44701	1.48939	1.5246	1.33947	1.59244	1.39617	1.67394	1.49595	1.47963	no_match	no_match
246114_at	8.12383	7.08022	5.91269	9.66036	10.2548	9.66529	10.7477	10.0001	10.3949	10.8354	10.7403	10.8592	8.46181	8.59565	8.92554	9.36073	9.86441	10.184	AT5G20250	DIN10 (DARK INDUCIBLE 10); hydrolase, hydrolyzing O-glycosyl compounds
246115_at	5.56938	5.70342	5.49534	5.3697	5.41391	5.37721	5.40895	5.43339	5.58343	5.47074	5.57075	5.56807	5.5929	5.17852	5.47712	5.31314	5.59285	5.44214	AT5G20300	chloroplast outer membrane protein, putative
246116_at	0.802137	1.12689	1.27205	1.07678	1.08095	0.861085	1.49589	1.00752	0.860624	1.2192	1.02413	1.00752	0.843818	1.21745	1.01445	0.959877	1.23221	1.04694	AT5G20310	FUNCTIONS IN: molecular_function unknown; LOCATED IN: cellular_component unknown; EXPRESSED IN: sepal, flower, pollen tube; EXPRESSED DURING: 4 anthesis; BEST Arabidopsis thaliana protein match is: ATP binding / kinase/ protein kinase/ protein serine/thre
246117_at	4.12759	4.29975	4.10414	4.32229	4.27587	4.37751	4.57647	4.32574	4.15303	4.36164	4.46106	4.41227	4.38988	4.36047	4.10549	4.35885	4.2318	4.31839	AT5G20320	DCL4 (DICER-LIKE 4); RNA binding / protein binding / ribonuclease III
246118_at	1.26064	1.13053	1.10514	1.21846	1.03195	1.29108	1.13107	1.11491	1.20379	1.07265	0.981575	1.14114	1.17499	1.36617	0.979097	1.36788	1.1382	1.07265	AT5G20340	BG5 (beta-1,3-glucanase 5); glucan 1,3-beta-glucosidase/ hydrolase, hydrolyzing O-glycosyl compounds
246119_at	6.61277	6.46457	6.50722	6.60174	6.66631	6.72807	6.83786	6.85919	6.94295	6.92722	6.92975	7.02947	6.69293	6.58986	6.63071	6.85459	6.70917	6.81913	AT5G20350	TIP1 (TIP GROWTH DEFECTIVE 1); S-acyltransferase/ acyl binding
246120_at	5.24659	4.96415	5.00815	4.46739	4.93869	4.58433	4.1988	4.33375	4.24123	3.8247	3.99489	4.02447	4.8653	4.72958	5.05351	4.8063	4.72935	4.22495	AT5G20360	octicosapeptide/Phox/Bem1p (PB1) domain-containing protein / tetratricopeptide repeat (TPR)-containing protein
246121_at	1.68644	1.61038	1.78874	1.61679	1.72337	1.51331	1.68707	1.52181	1.56093	1.64608	1.55832	1.64391	1.65273	1.94698	1.43441	1.73632	1.4196	1.59553	AT5G20370	serine-rich protein-related
246122_at	6.93797	6.60216	6.71804	6.43531	6.80717	6.30011	6.12367	6.38185	6.69659	5.99009	5.7987	5.90361	6.59463	6.36527	6.70807	6.57425	6.5109	6.26659	AT5G20380	PHT4;5; inorganic phosphate transmembrane transporter
246123_at	0.919529	0.844361	1.19228	0.817794	0.928167	0.841631	0.998344	0.935237	1.11578	0.902273	0.951217	1.0466	0.946408	1.13178	1.01445	0.925483	0.890914	0.971443	AT5G20390	beta-1,3-glucanase, putative
246124_at	7.18017	7.51073	7.80049	7.76339	7.49456	7.82376	7.94881	7.83121	7.59631	7.79801	7.84453	7.80904	7.60295	7.62825	7.64696	7.82034	7.67784	7.84522	AT5G20060	phospholipase/carboxylesterase family protein
246125_at	6.18372	5.86387	6.14993	4.87456	5.36897	4.56859	4.65096	4.5758	4.79121	4.13268	4.23366	4.78756	5.61361	5.22412	5.87133	5.49889	4.50273	4.35298	AT5G19875	unknown protein
246126_at	6.92475	6.69399	6.83198	6.15713	6.23203	6.0355	5.65853	5.90821	5.63544	5.54333	5.42664	5.47457	6.55414	6.44787	6.52184	6.36157	6.05888	5.8766	AT5G20070	ATNUDX19 (ARABIDOPSIS THALIANA NUDIX HYDROLASE HOMOLOG 19); hydrolase/ metal ion binding
246127_s_at	1.27312	1.19955	1.03181	1.38774	1.1937	1.35291	1.20007	0.98287	0.955982	1.33004	1.12024	1.28602	1.33321	1.10241	1.21168	1.1649	1.10241	1.29686	no_match	no_match
246128_at	1.53465	1.22346	1.30901	1.38176	1.23473	1.45646	1.35263	1.23128	1.41245	1.28086	1.22514	1.26921	1.33282	1.42916	1.16443	1.26672	1.34849	1.62223	AT5G32540	transposable element gene
246129_at	1.16825	0.962304	1.06437	1.21846	0.970609	1.01109	1.01001	1.01001	0.998266	1.14496	1.00521	1.20009	0.981215	1.18638	0.850712	0.94499	1.05535	1.05455	no_match	no_match
246130_at	1.15308	1.18986	1.21457	1.21457	1.18986	1.1586	1.42235	1.11695	1.16016	1.21112	1.1791	1.09228	1.06935	1.41986	1.11234	1.50761	1.10512	1.20331	AT5G32540	transposable element gene
246131_at	6.26247	6.16905	6.10633	6.09151	6.18002	6.13958	6.26448	6.14215	6.16818	6.24252	6.29748	6.40018	6.0805	6.22787	6.11589	6.20631	6.07785	6.19293	AT5G20990	B73; molybdenum ion binding
246132_at	2.62906	2.87876	3.10218	3.08381	2.34656	2.97972	2.89488	2.63627	2.6422	2.72667	2.85683	2.90532	2.8966	3.00928	2.90497	2.74328	2.56672	2.98964	AT5G20850	ATRAD51; ATP binding / DNA binding / DNA-dependent ATPase/ damaged DNA binding / nucleoside-triphosphatase/ nucleotide binding / protein binding / sequence-specific DNA binding
246133_at	6.2092	6.32129	5.98924	6.10597	6.35312	6.29994	5.49304	6.00758	6.08066	5.77901	5.96992	5.91336	6.08694	5.95359	6.20264	5.74605	5.83326	5.58204	AT5G20960	AAO1 (ARABIDOPSIS ALDEHYDE OXIDASE 1); aldehyde oxidase/ indole-3-acetaldehyde oxidase
246134_at	4.21411	4.28203	4.36677	4.40527	4.36184	4.35868	4.12182	4.3888	4.26384	4.16261	4.21127	4.19445	4.30108	4.06079	4.29946	4.1654	4.24084	4.30985	AT5G20930	TSL (TOUSLED); kinase/ protein serine/threonine kinase
246135_at	5.51243	5.99635	5.62588	5.6738	5.70554	5.71221	5.4548	5.42414	5.31795	5.32367	5.51557	5.27693	5.85081	5.83271	5.84111	5.63009	5.74195	5.5187	AT5G20885	zinc finger (C3HC4-type RING finger) family protein
246136_at	1.48626	1.22268	1.23232	1.28955	1.29724	1.32965	1.3375	1.19191	1.33562	1.45832	1.2977	1.10876	1.35432	1.40403	1.33446	1.21023	1.24174	1.20482	AT5G28470	transporter
246137_at	3.20333	3.34646	3.32641	3.04641	2.93152	2.96352	3.17397	3.1998	2.86769	3.16891	3.19429	3.32489	3.32363	3.46841	3.137	3.45097	3.07762	3.12103	AT5G28490	LSH1 (LIGHT-DEPENDENT SHORT HYPOCOTYLS 1)
246138_at	1.6829	1.85727	2.14301	1.64571	1.89999	1.93204	1.67799	1.73969	1.91597	1.35716	1.72629	1.57345	1.83802	1.69383	1.86577	1.97864	1.35847	1.46376	AT5G19870	unknown protein
246139_at	5.21889	5.14577	5.08725	4.84082	5.02919	5.10461	4.8875	5.18462	5.02179	4.88587	4.89999	4.9972	5.08448	4.94986	5.05033	4.96343	5.17806	5.11653	AT5G19900	PRLI-interacting factor, putative
246140_at	4.32751	4.21914	4.37481	4.44355	4.32584	4.34834	4.46888	4.42023	4.42276	4.47144	4.58456	4.54176	4.33472	4.40721	4.34576	4.49837	4.1885	4.53015	AT5G19910	SOH1 family protein
246141_at	3.79309	3.66071	3.757	3.56288	3.47328	3.6004	3.52437	3.61475	3.37357	3.43646	3.63607	3.19095	3.91149	3.75043	3.64245	3.62488	3.67683	3.4848	AT5G19920	transducin family protein / WD-40 repeat family protein
246142_at	3.85552	4.01099	4.0634	2.69656	1.9031	2.8736	2.32422	2.59496	2.12391	2.52425	2.63442	2.58726	3.93652	3.4925	3.97415	3.01881	2.35259	2.80078	AT5G19970	unknown protein
246143_at	5.10844	5.10849	5.04373	4.88316	4.83583	4.97997	5.25799	5.29842	5.19395	5.40434	5.35219	5.38018	5.19598	5.43184	5.14464	5.111	5.21546	5.12254	AT5G19980	integral membrane family protein
246144_at	4.6871	4.54436	4.16439	4.1824	3.90469	4.29999	3.76256	3.91149	3.95877	3.78643	3.77511	3.60014	4.2865	4.43552	4.30935	3.79489	3.92764	3.97687	AT5G20110	dynein light chain, putative
246145_at	0.88703	1.02387	0.984524	0.832244	0.761971	1.06184	0.97416	0.946641	0.864245	0.918069	0.945103	0.923559	0.942663	0.960448	1.02574	1.13638	0.986084	0.764692	AT5G19880	peroxidase, putative
246146_at	6.17733	5.4156	5.2246	5.76886	6.29027	5.85313	6.39356	5.95655	6.2517	6.75471	6.22913	6.40018	5.47847	6.10695	5.77856	5.71602	6.00954	6.03596	AT5G20050	protein kinase family protein
246147_s_at	6.87698	6.95323	6.92281	7.15428	7.22965	7.0881	7.09726	7.22642	7.05875	7.04847	7.02476	6.98906	6.91276	7.1379	6.97132	6.82865	7.16376	7.08836	AT5G19990;AT5G20000	[AT5G19990, RPT6A (REGULATORY PARTICLE TRIPLE-A ATPASE 6A); ATPase];[AT5G20000, 26S proteasome AAA-ATPase subunit, putative]
246148_at	4.42909	4.32237	4.41231	4.60067	4.70763	4.52406	4.7442	4.60167	4.59131	4.86395	4.67914	4.64803	4.36464	4.45163	4.37699	4.44882	4.46059	4.55043	AT5G19960	RNA recognition motif (RRM)-containing protein
246149_at	1.1186	0.988129	1.17357	1.13334	1.32029	1.15098	1.18966	1.13415	1.20314	1.21916	1.15884	1.22062	1.41717	1.33508	1.21139	1.33354	1.14601	1.13924	AT5G19890	peroxidase, putative
246150_at	4.95187	5.20704	5.08603	5.31107	5.12588	5.15861	5.06224	5.2294	5.04246	5.34498	5.62313	5.64634	5.20999	5.20999	5.24048	5.15455	5.35015	5.34539	AT5G19930	integral membrane family protein
246151_at	1.84382	2.02415	2.12204	2.25277	2.27833	2.1407	2.72557	2.52239	2.70666	2.41446	2.4125	2.40545	2.05676	2.16621	2.17267	2.45835	2.17637	2.34121	AT5G19950	unknown protein
246152_at	4.9918	4.9876	5.0881	5.01858	5.05467	5.15024	5.00191	4.81877	4.83645	5.17208	5.13748	4.93301	5.18491	5.37636	5.05329	5.19575	5.01878	5.28407	AT5G20040	ATIPT9; ATP binding / tRNA isopentenyltransferase
246153_s_at	8.54134	8.5856	8.65332	8.78816	8.76887	8.59141	8.67897	8.57805	8.66656	8.66893	8.72105	8.78041	8.62606	8.54711	8.61344	8.34436	8.59764	8.60099	AT5G20010;AT5G20020	[AT5G20010, RAN-1; GTP binding / GTPase/ protein binding];[AT5G20020, RAN2; GTP binding / GTPase/ protein binding]
246154_at	9.17493	9.24936	9.1804	9.28526	9.14803	9.25311	9.46929	9.30705	9.4443	9.42142	9.4192	9.3912	9.25324	9.09471	9.17559	9.45736	9.37185	9.43481	AT5G19940	plastid-lipid associated protein PAP-related / fibrillin-related
246155_at	2.29519	2.53659	2.56244	2.63085	2.67476	2.73737	3.19714	2.90736	2.59386	3.1356	3.23712	2.9752	2.60874	2.61256	2.42391	2.48655	2.6848	3.05332	AT5G20030	agenet domain-containing protein
246156_at	7.98413	8.15981	8.23219	8.07596	8.0493	8.15913	8.11464	8.3125	8.13135	8.15938	8.08404	8.18819	8.19578	8.16922	8.1614	8.04253	7.94123	8.1875	AT5G20090	unknown protein
246157_at	6.41535	6.7426	6.83469	6.56256	6.43806	6.58584	6.63756	6.66051	6.42108	6.33547	6.5291	6.2954	6.62082	6.76957	6.54445	6.30837	6.39904	6.58374	AT5G20080	NADH-cytochrome b5 reductase, putative
246158_at	7.65014	7.35704	7.41407	7.12288	7.48144	7.04452	6.95721	7.0689	7.20892	6.90494	6.6834	6.74921	7.12591	6.97111	7.28393	7.14097	7.20978	6.94368	AT5G19855	unknown protein
246159_at	5.65958	5.72104	5.71245	5.39363	5.54201	5.35992	5.27168	5.46859	5.69906	5.25408	5.17926	4.98303	5.61027	5.5497	5.55711	5.52882	5.35339	5.54608	AT5G20935	unknown protein
246160_at	5.5177	5.31875	5.31998	5.39737	5.37338	5.27667	5.58231	5.54562	5.46816	5.47989	5.4618	5.54386	5.30175	5.33102	5.32495	5.4415	5.24286	5.4456	AT5G21040	FBX2 (F-BOX PROTEIN 2)
246161_at	8.00035	7.4111	7.46136	7.59554	7.51314	7.45936	7.40909	7.46455	7.59194	7.31727	7.23885	7.3408	7.43953	7.10312	7.57609	7.78782	7.56593	7.24022	AT5G20900	JAZ12 (JASMONATE-ZIM-DOMAIN PROTEIN 12)
246162_at	5.12152	4.6721	4.73064	4.72418	5.00482	4.39527	4.85059	4.91256	5.14429	4.97229	4.73659	4.87021	4.32096	4.60197	4.74256	4.58006	4.70935	4.59533	AT4G36400	FAD linked oxidase family protein
246163_at	1.67828	1.49875	1.63219	1.58412	1.70996	1.66102	1.78644	1.28692	1.44215	1.66997	1.74209	1.46632	1.61917	1.49916	1.4311	1.5048	1.58752	1.94331	AT5G32600	transposable element gene
246164_at	0.847458	0.789076	0.906975	0.983414	0.996463	0.886195	1.06778	0.752741	0.868534	0.830347	0.982277	0.880593	0.914829	0.729166	0.753957	0.92454	0.760084	0.9705	AT5G32610	transposable element gene
246165_at	1.90795	1.9909	1.69506	1.64314	1.67526	1.89158	1.94256	1.4601	2.00093	2.00375	1.50351	1.6293	1.68845	1.73173	1.44307	1.71185	1.84885	1.62471	no_match	no_match
246166_at	1.73922	1.82379	1.88586	1.70466	1.67995	1.7827	1.68999	1.52995	1.60787	1.81029	1.63122	1.70184	1.67747	1.76097	1.66528	1.98554	1.67628	1.90511	no_match	no_match
246167_at	2.95032	3.13799	3.07903	2.83367	3.01781	2.86519	3.05151	2.82882	3.07468	3.02117	3.07306	2.84601	3.14616	3.21212	2.96398	3.02753	3.11091	3.26625	no_match	no_match
246168_at	0.887117	0.90955	0.747412	0.977723	0.980447	0.958596	1.09067	0.908193	0.908193	0.870346	0.925059	0.894615	0.958596	0.918843	0.733902	1.10793	0.990395	0.920861	AT5G32460	DNA binding
246169_at	5.28142	5.11076	5.07628	5.00057	4.98066	5.05891	4.8674	5.0496	5.06746	5.06275	5.01858	5.01766	5.13525	5.05586	5.11221	5.06168	5.02055	5.21728	AT5G32470	FUNCTIONS IN: molecular_function unknown; INVOLVED IN: biological_process unknown; LOCATED IN: mitochondrion; EXPRESSED IN: 23 plant structures; EXPRESSED DURING: 13 growth stages; CONTAINS InterPro DOMAIN/s: Haem oxygenase-like, multi-helical (InterPro:I
246170_at	7.5935	7.64132	7.53545	8.07276	8.23624	8.06096	8.58877	8.39889	8.36358	8.557	8.49383	8.61413	7.7387	7.89336	7.8011	7.93618	8.16986	8.22743	AT5G32450	RNA recognition motif (RRM)-containing protein
246171_at	5.83392	6.00857	5.90086	6.21475	6.2071	6.1454	6.40804	6.41118	6.39282	6.26174	6.39211	6.48656	5.92071	5.98518	6.14339	6.26925	6.11448	6.28225	AT5G32440	LOCATED IN: chloroplast; EXPRESSED IN: 24 plant structures; EXPRESSED DURING: 15 growth stages; CONTAINS InterPro DOMAIN/s: Ubiquitin system component Cue (InterPro:IPR003892); BEST Arabidopsis thaliana protein match is: unknown protein (TAIR:AT1G80040.1)
246172_s_at	2.26264	2.2141	2.3549	2.10557	2.24045	2.24264	2.07222	2.23791	2.07127	2.06269	2.11323	1.92825	2.15428	2.47338	2.13853	2.42742	1.82804	2.07222	AT3G61510;AT5G28360	[AT3G61510, ACS1 (ACC SYNTHASE 1); 1-aminocyclopropane-1-carboxylate synthase];[AT5G28360, ACS3 (1-AMINOCYCLOPROPANE-1-CARBOXYLATE SYNTHASE LIKE PSEUDOGENE); 1-aminocyclopropane-1-carboxylate synthase/ catalytic/ pyridoxal phosphate binding / transferase,
246173_s_at	5.02023	5.23106	5.29892	5.11591	5.02251	5.15704	4.72255	5.19282	4.93839	4.60865	4.64026	4.54438	5.19381	5.02665	5.21228	4.57523	5.22012	4.85428	AT5G28370;AT5G28460;AT3G61520	[AT5G28370, pentatricopeptide (PPR) repeat-containing protein];[AT5G28460, pentatricopeptide (PPR) repeat-containing protein];[AT3G61520, pentatricopeptide (PPR) repeat-containing protein]
246174_s_at	1.07718	0.973234	0.999106	0.987772	0.768397	1.06663	1.01325	0.993439	1.10362	0.993439	0.873802	0.908367	0.993439	1.03122	0.927337	0.927337	1.04238	1.17456	AT5G28340;AT5G28380	[AT5G28340, pentatricopeptide (PPR) repeat-containing protein];[AT5G28380, pentatricopeptide (PPR) repeat-containing protein]
246175_s_at	1.90608	1.92511	1.70853	2.04357	2.25042	1.91778	2.12272	1.96745	2.08328	2.2214	2.08334	2.24292	1.84528	2.22897	1.94175	2.19308	2.16535	2.11426	AT5G28400;AT5G28320	[AT5G28400, unknown protein];[AT5G28320, unknown protein]
246176_at	0.880576	0.824883	0.624609	0.806477	0.84159	0.865462	0.757727	0.832701	0.752637	0.836696	0.578678	0.818412	1.01753	0.841568	0.835991	1.21421	0.760084	0.841568	AT5G28410	unknown protein
246177_at	1.0558	0.988368	0.949934	1.05755	1.18083	1.12109	0.970737	1.07687	1.1321	0.949934	1.08448	0.989478	1.01773	1.14726	1.14493	1.12226	1.04634	1.31706	AT5G28420	unknown protein
246178_s_at	0.870343	0.809252	1.04704	0.861728	0.887227	0.791057	1.06434	1.10976	1.0377	1.17293	1.62253	1.6231	1.03727	1.02486	0.927004	1.0084	0.944436	1.13493	AT5G28430;AT3G60930	[AT5G28430, transposable element gene];[AT3G60930, transposable element gene]
246179_at	1.53777	1.80286	1.65997	1.62774	1.65809	1.67831	1.60864	1.55585	1.6418	1.72249	1.56362	1.42757	1.39035	1.64913	1.56864	1.76619	1.6376	1.82913	AT5G28440	unknown protein
246180_at	5.68856	5.60525	5.41144	5.60081	5.75232	5.67659	5.40905	5.54877	5.53878	5.48729	5.52424	5.53367	5.66766	5.33719	5.62613	5.63921	5.41852	5.56049	AT5G20840	phosphoinositide phosphatase family protein
246181_at	2.26632	2.09816	2.1685	2.45705	2.02415	2.07539	2.31955	2.42483	2.01544	2.19136	2.38024	2.00525	2.40139	2.26103	2.29194	2.55537	1.97184	1.9817	AT5G20860	pectinesterase family protein
246182_at	1.82911	1.83918	1.74903	1.90336	1.60335	1.78887	1.88897	1.76648	1.74023	1.86244	1.79984	1.87439	1.79351	1.69796	1.99353	1.93044	1.79261	1.80201	AT5G20870	glycosyl hydrolase family 17 protein
246183_at	1.73553	1.62421	1.62777	1.66049	1.86218	1.61462	1.63447	1.46626	1.68474	1.63185	1.46392	1.47653	1.74324	1.5799	1.66051	1.47866	1.61504	1.7743	AT5G20940	glycosyl hydrolase family 3 protein
246184_at	6.33224	6.57328	6.76847	6.98014	6.49103	6.91267	7.11492	7.01012	6.84671	7.08732	7.28419	7.27852	6.74552	6.87308	6.66984	6.85542	6.91144	7.14094	AT5G20950	glycosyl hydrolase family 3 protein
246185_at	5.02528	4.89065	5.20841	4.85956	4.73348	4.8431	4.45386	4.73311	4.67545	4.46454	4.32296	4.18861	4.82101	5.07265	4.86697	4.52635	4.96134	4.94752	AT5G20980	ATMS3 (methionine synthase 3); 5-methyltetrahydropteroyltriglutamate-homocysteine S-methyltransferase/ methionine synthase
246186_at	1.03254	0.973234	1.20325	1.2186	0.914622	1.00492	1.13635	1.08817	0.910743	1.30413	1.02707	1.20572	1.21607	1.0337	1.10833	1.11014	0.986231	1.08623	no_match	no_match
246187_at	2.39771	2.2904	2.04831	2.3385	2.23425	1.98369	2.21954	2.47943	2.42738	2.42825	2.01282	2.2388	2.08179	2.17294	2.17316	2.3579	2.24896	2.30795	no_match	no_match
246188_at	1.83676	1.88134	1.82607	1.82152	1.91003	1.82106	1.95071	1.69768	1.80098	1.69112	1.89274	1.95784	1.97882	2.04114	1.68593	1.87777	1.9288	1.83929	AT5G21050	LOCATED IN: chloroplast; EXPRESSED IN: 14 plant structures; EXPRESSED DURING: 8 growth stages; CONTAINS InterPro DOMAIN/s: Hyccin (InterPro:IPR018619); BEST Arabidopsis thaliana protein match is: unknown protein (TAIR:AT5G64090.1); Has 170 Blast hits to 1
246189_at	4.88117	4.83685	4.9653	4.91327	5.11148	4.81741	4.93943	4.96199	5.06173	4.66772	4.79771	4.89071	4.65453	4.58688	4.65472	4.58391	4.79791	4.64095	AT5G20910	zinc finger (C3HC4-type RING finger) family protein
246190_at	4.65751	4.62047	4.57075	4.76759	4.69312	4.83163	4.96523	4.71501	4.78975	4.75732	4.81011	4.92306	4.73345	4.62572	4.51062	4.69971	4.60067	4.95909	AT5G21010	ATBPM5 (BTB-POZ and MATH domain 5); protein binding
246191_at	8.17936	8.38603	8.23833	8.18965	8.16581	8.24411	8.03429	8.20852	7.93511	7.93563	8.13618	7.99055	8.22388	8.35926	8.20397	8.12451	8.22262	8.32661	AT5G20890	chaperonin, putative
246192_at	8.36199	8.42763	8.33262	8.27189	8.2784	8.23971	8.17579	8.24299	8.20279	8.23426	8.34676	8.14963	8.31971	8.40606	8.33146	8.20789	8.2623	8.3085	AT5G20920	EIF2 BETA; translation initiation factor
246193_at	3.84086	3.89403	3.75822	3.58152	3.73848	3.67705	3.71477	3.69579	3.65755	3.37962	3.67296	3.63933	3.87058	3.437	3.85533	3.5231	3.63	3.53043	AT5G20880	transposable element gene
246194_at	6.7727	6.63	6.87007	6.41236	6.5343	6.3618	6.37683	6.35517	6.41703	6.06387	6.0037	6.08044	6.57411	6.37085	6.54596	6.64056	6.33761	6.33741	AT4G37000	ACD2 (ACCELERATED CELL DEATH 2); red chlorophyll catabolite reductase
246195_at	4.78259	4.5646	4.58536	5.45332	5.6033	5.57839	5.8096	5.47098	5.79205	6.31526	6.28043	6.03656	5.06951	4.75487	4.9309	5.52548	5.66223	5.59121	AT4G36410	UBC17 (UBIQUITIN-CONJUGATING ENZYME 17); small conjugating protein ligase/ ubiquitin-protein ligase
246196_at	4.20509	4.49998	4.41705	4.10933	4.27442	4.04576	3.83765	4.04964	3.84554	3.8247	3.7935	3.77655	4.0272	4.3559	4.2699	3.94914	4.10306	3.99834	AT4G37090	unknown protein
246197_at	3.49887	3.41956	3.05655	3.77386	3.65349	3.62796	2.90477	3.64392	3.823	3.027	3.384	3.14069	2.96939	2.6392	2.88772	1.82165	1.73642	2.71283	AT4G37010	caltractin, putative / centrin, putative
246198_at	6.98284	6.86315	6.8818	6.55843	6.84851	6.61045	6.30897	6.62606	6.61932	6.38589	6.19592	6.13792	6.83183	6.84388	6.73519	6.56338	6.81259	6.64277	AT4G36810	GGPS1 (GERANYLGERANYL PYROPHOSPHATE SYNTHASE 1); farnesyltranstransferase
246199_at	7.50144	7.36815	7.4141	7.05115	7.37284	7.0658	6.99361	7.02498	7.15619	6.90364	6.62434	6.69428	7.28786	7.02685	7.30802	7.14145	7.16621	6.9257	AT4G36530	hydrolase, alpha/beta fold family protein
246200_at	3.30594	3.39192	2.97485	5.27634	5.75201	6.08951	5.49082	4.49155	4.83039	5.39541	5.371	5.48403	3.24517	3.65252	3.49235	4.63054	5.16766	4.54969	AT4G37240	unknown protein
246201_at	6.015	5.97129	6.04022	6.16635	6.20959	6.20219	6.49341	6.3307	6.22488	6.41507	6.49543	6.46362	5.99317	6.01088	5.94218	6.04884	6.2067	6.21055	AT4G36750	quinone reductase family protein
246202_at	6.49887	6.46454	6.59301	6.38919	6.43793	6.44447	6.35338	6.36285	6.59453	6.48022	6.23806	6.33636	6.56594	6.53443	6.51584	6.40145	6.49506	6.7146	AT4G37040	MAP1D (METHIONINE AMINOPEPTIDASE 1D); aminopeptidase/ metalloexopeptidase
246203_at	4.65933	4.99297	4.72925	5.08085	4.46485	4.8465	4.46024	4.93306	4.39699	4.14284	4.56737	4.10869	4.61917	4.72859	4.66042	4.31051	3.81455	4.2664	AT4G36610	hydrolase, alpha/beta fold family protein
246204_at	4.68092	4.82221	4.82394	5.11146	4.89588	5.00558	5.03774	5.03858	5.02179	5.09711	5.01873	5.12368	4.98004	5.04026	4.99889	5.1598	4.98124	5.09146	AT4G37020	unknown protein
246205_at	4.6731	4.58876	4.66032	4.83747	4.33584	4.61934	4.87585	4.66431	4.63345	5.39187	5.24361	5.06006	4.82041	4.94142	4.8722	5.15388	4.9146	5.32014	AT4G36970	remorin family protein
246206_at	1.42943	1.47215	1.43733	1.4566	1.54655	1.72468	1.81086	1.54228	1.58474	1.52286	1.59496	1.39879	1.57122	1.75195	1.52179	2.00517	1.41078	1.73293	no_match	no_match
246207_at	5.13411	5.20891	5.32003	5.27549	5.27149	5.35003	5.49184	5.32985	5.35406	5.29187	5.30326	5.40932	5.29607	5.28574	5.22605	5.46583	5.27377	5.32557	AT4G36960	RNA recognition motif (RRM)-containing protein
246208_at	1.68471	1.39832	1.58034	1.63777	1.68335	1.37442	1.7231	1.45646	1.64705	1.61724	1.55877	1.631	1.46849	1.45313	1.43428	1.45358	1.46439	1.45313	AT4G36490	SFH12 (SEC14-LIKE 12); phosphatidylinositol transporter/ transporter
246209_at	4.91027	4.43615	4.61163	4.96726	5.08608	4.89681	4.82697	4.77117	4.64896	4.66256	4.68286	4.77789	4.46966	4.22633	4.73091	5.04344	5.09837	4.76253	AT4G36870	BLH2 (BEL1-LIKE HOMEODOMAIN 2); DNA binding / transcription factor
246210_at	4.49223	4.67451	4.70704	4.72774	4.86203	4.75935	4.24605	4.67675	4.56737	4.37147	4.60134	4.48319	4.77352	4.77876	4.83448	4.50946	4.66265	4.66492	AT4G36420	ribosomal protein L12 family protein
246211_at	6.72257	6.52055	6.43506	7.31598	7.64983	7.42008	8.07403	7.43979	7.54958	8.02104	8.01138	8.23551	6.6238	6.47113	6.74181	7.36773	7.55937	7.47074	AT4G36730	GBF1; sequence-specific DNA binding / transcription factor
246212_at	1.92744	2.14387	2.47183	2.67441	2.18108	2.47426	2.74446	2.7691	2.5857	2.70179	2.80163	2.91694	2.1371	2.39191	2.36095	2.48812	2.41856	2.71824	AT4G36930	SPT (SPATULA); DNA binding / transcription factor
246213_at	5.12887	4.94375	4.95906	5.21345	4.92281	5.23321	5.20243	5.1748	5.12362	5.38504	5.25115	5.47084	4.87738	5.18665	5.04476	5.21133	5.14956	5.29354	AT4G36480	ATLCB1 (LONG-CHAIN BASE1); protein binding / serine C-palmitoyltransferase
246214_at	6.28768	6.03884	6.53943	6.44007	6.62317	6.45501	6.47846	6.47466	6.16595	6.08978	6.03277	6.5881	6.04305	5.74676	5.8782	6.19045	5.71222	5.39597	AT4G36988;AT4G36990	[AT4G36988, CPuORF49 (Conserved peptide upstream open reading frame 49)];[AT4G36990, HSF4 (HEAT SHOCK FACTOR 4); DNA binding / transcription factor/ transcription repressor]
246215_at	5.75825	5.30311	5.95002	6.15928	6.25691	6.1483	6.14919	6.01855	6.19573	6.38873	6.45726	6.48132	5.78729	5.34069	5.84327	6.85686	6.40693	6.11782	AT4G37180	myb family transcription factor
246216_at	4.91185	5.00134	5.02361	4.87178	4.6167	4.87722	4.77745	4.63463	4.70902	4.75383	5.03094	4.70064	4.91129	5.14466	4.90734	4.94176	5.08186	4.88064	AT4G36380	ROT3 (ROTUNDIFOLIA 3); oxidoreductase, acting on paired donors, with incorporation or reduction of molecular oxygen, NADH or NADPH as one donor, and incorporation of one atom of oxygen / oxygen binding / steroid hydroxylase
246217_at	4.04552	4.17556	4.04316	3.85526	3.90964	4.07836	4.01342	4.19018	4.11271	4.07314	4.13746	4.18379	4.01098	4.1854	3.94847	3.51628	3.70566	3.97906	AT4G36920	AP2 (APETALA 2); transcription factor
246218_at	5.49067	5.51716	5.41879	5.37317	5.63257	5.47675	5.42293	5.53368	5.92543	5.6024	5.43817	5.54545	5.4253	5.14582	5.58544	5.10711	5.46989	5.38842	AT4G36800	RCE1 (RUB1 CONJUGATING ENZYME 1); NEDD8 ligase/ small conjugating protein ligase
246219_at	5.97156	5.57998	5.7177	5.81928	6.12494	5.62206	6.02023	5.99275	6.05403	5.70023	5.76531	6.07357	5.40649	5.34127	5.56619	5.55762	5.48773	5.46139	AT4G36760	ATAPP1; N-1-naphthylphthalamic acid binding / aminopeptidase
246220_at	5.29772	5.44176	5.54913	5.47599	5.3667	5.465	5.19075	5.3666	5.16059	5.19432	5.25714	5.13553	5.36974	5.50071	5.34817	5.4327	5.46822	5.48218	AT4G37210	tetratricopeptide repeat (TPR)-containing protein
246221_at	6.70749	6.45463	6.44327	6.47654	6.53114	6.47426	6.71918	6.70879	6.75138	6.67335	6.70036	6.76216	6.24754	6.451	6.44433	6.33008	6.4736	6.44746	AT4G37120	SMP2; single-stranded RNA binding
246222_at	3.18208	2.60455	2.86861	3.46535	3.0758	3.17858	3.97109	3.4052	3.47544	3.81141	3.79873	4.22465	3.24434	2.70931	3.05715	3.24389	3.06082	2.81047	AT4G36900	RAP2.10 (related to AP2 10); DNA binding / transcription factor
246223_at	5.70014	5.65244	5.58487	5.50045	5.72638	5.70425	5.55086	5.60021	5.51701	5.51762	5.47931	5.37834	5.52994	5.64841	5.72038	5.61229	5.8303	5.44532	AT4G36890	IRX14 (irregular xylem 14); transferase, transferring glycosyl groups / xylosyltransferase
246224_at	1.33492	1.24091	1.27934	1.34578	1.19242	1.38427	1.34289	1.19124	1.12711	1.17512	1.27127	1.34248	1.27911	1.27519	1.28807	1.20901	1.58817	1.27519	AT4G36590	MADS-box protein (AGL40)
246225_at	4.82895	4.84882	5.26887	4.95931	4.75449	4.99244	5.0609	4.79745	4.80583	4.91249	4.9629	4.90245	4.88255	4.88491	4.8498	4.93216	4.69724	5.25024	AT4G36910	LEJ2 (LOSS OF THE TIMING OF ET AND JA BIOSYNTHESIS 2)
246226_at	7.60879	7.40287	7.25083	7.43071	7.53083	7.17572	6.99496	7.36409	7.53221	7.37502	7.26788	7.25703	7.37068	7.33099	7.46247	7.37214	7.55248	7.31774	AT4G37200	HCF164; oxidoreductase, acting on sulfur group of donors, disulfide as acceptor
246227_at	0.903872	1.19955	0.980587	0.828988	0.903959	0.886616	0.906431	0.904075	0.892063	1.02834	0.910397	0.886955	0.903959	1.02135	0.914592	1.27075	0.883018	1.07547	AT4G36510	unknown protein
246228_at	5.83536	5.85388	6.36282	6.27556	5.62823	6.30324	6.0203	6.23476	5.56712	5.88943	5.74889	5.90925	5.77192	6.40735	5.7899	5.39386	5.7795	5.78602	AT4G36430	peroxidase, putative
246229_at	1.46131	2.00261	2.05568	2.05129	2.26787	2.18196	1.56999	2.21965	1.81716	1.41001	1.81365	2.10448	2.53036	2.62848	2.21854	1.85186	1.95398	1.68105	AT4G37160	sks15 (SKU5 Similar 15); copper ion binding / oxidoreductase
246230_at	3.45111	3.64587	3.757	3.08912	2.94551	3.01286	3.47494	3.54684	3.33885	3.26929	3.004	2.92334	3.30499	3.17094	3.17677	3.0923	3.22663	3.17037	AT4G36710	transcription factor
246231_at	6.09065	6.26001	6.0799	6.2037	6.51278	6.3238	6.19917	6.39519	6.12807	5.93737	6.13429	5.81184	6.09561	5.90691	6.03537	6.10997	6.53249	6.12622	AT4G37080	unknown protein
246232_at	4.60639	4.43634	4.5442	4.69755	4.57353	4.44608	4.68813	4.63924	4.8044	4.72584	4.6703	4.67101	4.67474	4.39961	4.57279	4.72051	4.69724	4.62708	AT4G36630	EMB2754 (EMBRYO DEFECTIVE 2754); binding / small GTPase regulator
246233_at	4.58005	4.66204	4.36996	4.45222	4.51039	4.65272	4.32688	4.19641	4.24332	4.22001	4.37629	4.05982	4.38988	4.3656	4.38527	4.5167	4.58222	4.25757	AT4G36550	binding / ubiquitin-protein ligase
246234_at	5.29069	5.62629	5.5012	5.71778	5.58724	5.59676	5.84432	5.80529	5.69843	5.7191	5.63711	5.74887	5.41256	5.56607	5.59671	5.56532	5.64344	5.80502	AT4G37280	MRG family protein
246235_at	3.97415	4.07418	4.19355	3.82419	3.91692	3.85022	3.44444	3.77843	3.36978	3.29074	3.47771	3.35745	3.99487	4.09438	3.81681	3.8498	3.64439	3.30503	AT4G36830	GNS1/SUR4 membrane family protein
246236_at	3.99058	3.86606	4.10906	3.54321	3.45366	3.45719	3.28245	3.36257	3.43465	3.39726	3.3688	3.28811	4.22001	3.96157	4.20707	3.58534	3.56888	3.56013	AT4G36470	S-adenosyl-L-methionine:carboxyl methyltransferase family protein
246237_at	7.14031	7.06057	7.17764	6.99637	7.12158	7.08689	6.9004	6.96766	7.09538	7.08559	7.03566	7.02179	7.07368	6.99466	7.15433	7.11526	7.21317	7.23987	AT4G36390	radical SAM domain-containing protein / TRAM domain-containing protein
246238_at	7.03193	4.91771	2.80356	4.82716	5.2297	5.30862	5.57712	5.19939	6.95818	8.31809	6.77443	7.77098	5.34293	6.51582	6.48873	5.44532	6.88218	6.34642	AT4G36670	mannitol transporter, putative
246239_at	3.79199	3.69035	3.71049	4.02474	4.13715	4.38122	4.7572	4.68919	4.72145	5.19144	5.18058	5.12775	4.19187	4.09003	4.03293	4.31025	4.57593	4.82885	AT4G36790	transporter-related
246240_at	4.8962	5.06573	5.05699	5.16313	5.17562	5.1958	4.92117	5.11253	5.11456	5.0785	5.04771	5.03627	5.10987	5.09537	5.08368	5.20471	4.99547	5.12535	AT4G37130	hydroxyproline-rich glycoprotein family protein
246241_at	2.58593	2.67051	2.99929	2.51355	2.26787	2.29734	2.72059	2.46403	2.6581	2.27884	2.22979	2.21985	2.5326	2.55721	2.48185	2.38324	2.13343	2.54229	AT4G37050	PLP4 (PATATIN-LIKE PROTEIN 4); nutrient reservoir
246242_at	1.73637	1.16369	1.11552	1.19538	1.1093	1.15538	0.981695	0.931044	1.16018	1.19853	0.890576	1.03164	1.15629	1.01587	1.13106	1.62083	0.819933	0.949159	AT4G36600	FUNCTIONS IN: molecular_function unknown; INVOLVED IN: embryonic development ending in seed dormancy; EXPRESSED IN: 6 plant structures; EXPRESSED DURING: M germinated pollen stage, 4 anthesis, petal differentiation and expansion stage; CONTAINS InterPro D
246243_at	4.03765	4.09698	3.8582	4.16801	4.10687	4.21523	4.02034	4.1709	4.29255	4.48008	4.62465	4.41227	4.40541	3.91244	4.28096	4.28698	4.45858	4.40555	no_match	no_match
246244_at	5.04404	4.81101	4.85338	5.95431	5.87305	5.90042	6.00041	6.02762	6.03286	6.30532	6.47623	6.41917	5.48807	5.33137	5.4804	6.13186	5.91661	5.90513	AT4G37250	leucine-rich repeat family protein / protein kinase family protein
246245_at	4.91301	5.06081	5.17435	5.08863	4.84652	5.05329	5.085	5.36112	5.12665	5.26455	5.35468	5.35574	5.01684	5.30344	5.02209	5.08231	5.03788	5.15592	AT4G36440	unknown protein
246246_at	1.9261	2.08496	2.00752	2.15547	2.12101	2.07074	1.63921	1.97703	1.93606	1.97437	2.05994	1.89808	2.05789	2.2777	2.15213	2.07282	2.12308	1.91877	AT4G37170	pentatricopeptide (PPR) repeat-containing protein
246247_at	5.03113	4.91993	4.67272	3.99534	3.93299	3.9736	2.79823	3.87444	3.63446	3.60973	3.44379	3.43122	4.90941	4.98667	4.83236	3.95214	4.34413	3.77091	AT4G36640	SEC14 cytosolic factor family protein / phosphoglyceride transfer family protein
246248_at	0.610337	0.466177	0.736262	0.592248	0.502368	0.611804	0.484803	0.482318	0.535655	0.489779	0.36902	0.599371	0.478278	0.491965	0.506472	0.419965	0.776059	0.65564	AT4G36560	unknown protein
246249_at	5.05219	5.34668	5.31841	4.94963	4.78633	4.7595	4.5213	4.91627	4.529	4.44807	4.42039	4.44107	4.99766	5.11208	5.09209	4.48877	4.63183	4.81538	AT4G36680	pentatricopeptide (PPR) repeat-containing protein
246250_at	3.79221	3.69057	3.62467	4.48223	5.66796	4.69074	3.33294	4.1908	4.46621	3.00346	3.00346	2.64775	3.08738	3.04906	3.01098	2.94592	2.75882	2.52424	AT4G36880	CP1 (CYSTEINE PROTEINASE1); cysteine-type endopeptidase/ cysteine-type peptidase
246251_at	2.84395	1.67786	2.1565	3.15666	2.5276	2.20988	2.56758	2.16708	2.57471	3.81217	3.5471	3.48764	1.97227	2.06312	2.31283	2.83535	2.45464	2.50269	AT4G37220	stress-responsive protein, putative
246252_s_at	4.32229	4.57869	4.40098	4.95518	5.24163	4.75068	4.37139	4.89532	4.9848	3.80499	4.37941	4.44406	4.2508	3.9105	4.49481	3.86502	3.31341	3.84485	AT4G37070;AT4G37060	[AT4G37070, patatin, putative];[AT4G37060, PLP5 (PATATIN-LIKE PROTEIN 5); nutrient reservoir]
246253_at	5.79869	5.37096	5.66259	7.68707	7.33866	8.16322	6.84871	6.60131	6.69607	7.18514	7.31406	7.34102	6.10607	6.22714	6.43811	7.3586	7.52525	7.02502	AT4G37260	MYB73 (MYB DOMAIN PROTEIN 73); DNA binding / transcription factor
246254_at	1.38127	1.19955	1.42795	1.44008	1.61788	1.40627	1.49079	1.46714	1.51689	1.77173	1.62673	1.65393	1.44521	1.3758	1.24244	1.66995	1.26918	1.39634	AT4G36450	ATMPK14 (Mitogen-activated protein kinase 14); MAP kinase/ kinase
246255_at	3.58548	3.31246	3.70946	3.91832	3.77659	3.86411	4.05107	3.92126	3.72535	3.74782	4.00103	3.78808	3.27546	3.46655	3.67289	3.88856	3.95826	3.74632	AT4G36650	ATPBRP (PLANT-SPECIFIC TFIIB-RELATED PROTEIN); RNA polymerase II transcription factor/ rDNA binding
246256_at	1.87815	2.00593	1.94671	1.84455	1.86614	1.83392	1.94063	1.79608	1.82535	1.74078	2.00971	2.0885	1.89703	2.0089	1.74646	1.99223	2.04996	1.80953	AT4G36770	UDP-glycosyltransferase/ transferase, transferring glycosyl groups
246257_at	6.77958	6.69971	6.78728	6.87783	6.87183	6.89356	6.91317	6.9867	6.93225	7.11983	7.08877	7.15952	6.86859	6.86212	6.80504	7.01208	6.99082	6.97567	AT4G36690	ATU2AF65A; RNA binding / nucleic acid binding / nucleotide binding
246258_at	1.13391	1.19955	1.19914	1.24297	1.12063	1.18996	1.20961	1.16595	1.1322	1.17335	1.14395	0.981874	1.25416	1.4042	1.08995	1.34799	1.26265	1.20374	AT1G31840	LOCATED IN: endomembrane system; EXPRESSED IN: 21 plant structures; EXPRESSED DURING: 11 growth stages; CONTAINS InterPro DOMAIN/s: Pentatricopeptide repeat (InterPro:IPR002885); BEST Arabidopsis thaliana protein match is: pentatricopeptide (PPR) repeat-c
246259_at	5.11472	4.97002	4.89895	4.78206	4.62278	4.80752	4.82905	4.9335	4.74638	4.75159	4.78101	4.93054	4.99353	4.67497	4.86837	4.90317	4.91122	4.77007	AT1G31830	amino acid permease family protein
246260_at	4.72	3.62326	3.23481	4.37108	4.83614	3.9315	3.15986	3.78607	4.4693	3.48174	2.83195	3.51252	3.45854	3.14358	4.01934	3.79655	4.24515	2.94724	AT1G31820	amino acid permease family protein
246261_at	4.40659	4.36806	4.48538	4.06743	4.28828	4.11996	3.61556	4.18906	4.22483	3.93071	3.79541	3.91654	4.46351	4.03155	4.35652	4.04422	4.29282	3.97971	AT1G31810	actin binding
246262_at	2.14473	1.98586	1.85331	2.1477	2.40458	2.09357	2.01423	2.1148	2.24022	1.744	1.95246	1.84879	2.00308	1.90189	2.12244	1.71906	1.79459	2.00308	AT1G31790	pentatricopeptide (PPR) repeat-containing protein
246263_at	5.75575	5.79926	5.85202	5.92206	5.965	5.92232	6.27203	6.17268	6.17589	6.08044	6.02774	6.21335	5.90783	5.85528	5.88423	5.93695	5.95676	5.99397	AT1G31780	FUNCTIONS IN: molecular_function unknown; INVOLVED IN: biological_process unknown; LOCATED IN: cellular_component unknown; EXPRESSED IN: 24 plant structures; EXPRESSED DURING: 15 growth stages; CONTAINS InterPro DOMAIN/s: Conserved oligomeric complex COG6
246264_at	3.32702	3.12465	2.9421	3.08866	3.3057	3.27631	3.14627	3.40294	3.37101	3.28789	3.29334	3.56757	3.26993	3.29114	3.43853	3.13907	3.2829	3.43262	AT1G31814	FRL2 (FRIGIDA LIKE 2)
246265_at	6.30635	6.1866	6.35747	6.38056	6.43639	6.21461	6.04765	6.22881	5.88038	6.07815	6.11651	6.02761	6.24472	6.36758	6.3059	6.33447	6.28064	6.50248	AT1G31860	AT-IE; phosphoribosyl-AMP cyclohydrolase/ phosphoribosyl-ATP diphosphatase
246266_at	5.52576	5.64747	5.5875	5.31783	5.59932	5.25132	4.94311	5.29659	5.1671	4.7453	4.8987	4.86783	5.57742	5.49967	5.64247	5.0637	5.36426	5.21539	AT1G31817	NFD3 (NUCLEAR FUSION DEFECTIVE 3); structural constituent of ribosome
246267_at	9.8696	9.81663	9.80081	9.94521	10.0041	9.87159	9.93574	10.016	10.0991	9.87625	9.8695	9.94886	9.82954	9.93434	9.90017	9.884	9.80794	9.84682	AT1G31812	ACBP6 (acyl-CoA-binding protein 6); acyl-CoA binding / phosphatidylcholine binding
246268_at	7.30674	7.10179	7.22342	6.8843	7.32024	6.92974	7.01268	6.93577	7.14968	6.94656	6.75674	6.55844	6.99754	7.03476	7.01368	6.94451	7.01884	7.01531	AT1G31800	CYP97A3 (CYTOCHROME P450-TYPE MONOOXYGENASE 97A3); carotene beta-ring hydroxylase/ oxygen binding
246269_at	3.26809	3.50974	3.74781	3.66831	3.20539	3.57284	4.14378	3.81531	3.71497	3.98288	3.93688	3.78314	3.66887	3.73453	3.69959	3.8976	3.68191	4.1589	AT4G37110	protein binding / zinc ion binding
246270_at	5.36745	5.08371	4.79402	5.36863	4.92448	5.44631	5.50211	5.22853	5.39389	5.73073	5.61001	5.264	4.81721	5.66817	5.11447	5.32541	5.67831	6.18544	AT4G36500	unknown protein
246271_at	1.21473	1.25202	1.21021	1.10267	1.17645	1.40015	1.08108	1.10007	1.38417	1.26905	1.31879	1.33515	1.34836	1.19818	1.2696	1.4394	1.26498	1.39482	AT4G37230	oxygen-evolving enhancer protein, chloroplast, putative / 33 kDa subunit of oxygen evolving system of photosystem II, putative
246272_at	5.59049	5.02591	5.02697	5.14364	5.39293	4.93143	4.0264	4.44855	4.89289	4.78213	4.76397	5.02396	5.27167	5.15863	5.44493	5.0537	4.75775	4.53305	AT4G37150	MES9 (METHYL ESTERASE 9); hydrolase, acting on ester bonds / methyl indole-3-acetate esterase/ methyl jasmonate esterase/ methyl salicylate esterase
246273_at	4.91027	3.69961	6.81851	3.77592	5.06298	3.87681	6.73497	5.3005	2.90209	1.68081	1.32497	1.64323	1.50446	1.77355	1.89626	1.50761	1.42193	1.60062	AT4G36700	cupin family protein
246274_at	1.88502	2.01132	2.3504	2.11687	2.26787	2.07209	2.02389	1.98092	1.74114	1.99237	2.01282	1.89624	1.9793	2.36224	1.94175	2.36563	2.06544	1.89459	AT4G36620	zinc finger (GATA type) family protein
246275_at	6.65087	6.99771	6.96994	6.52605	6.3717	6.19246	6.94591	6.81225	6.59102	6.63737	6.72474	6.57237	7.44343	7.07849	7.11938	6.87389	6.88133	7.15955	AT4G36540	BEE2 (BR Enhanced Expression 2); DNA binding / transcription factor
246276_at	6.24701	6.14782	6.11368	6.0759	6.28322	5.95964	6.05239	6.05476	6.21197	6.05419	5.82222	5.97814	6.11629	5.89022	5.97991	6.0815	6.07269	6.00455	AT4G37270	HMA1; ATPase/ cadmium-transporting ATPase/ calcium-transporting ATPase/ copper-exporting ATPase/ zinc transporting ATPase
246277_at	1.22036	1.10691	0.804392	1.00721	0.887227	0.91948	1.01362	0.845765	0.892438	1.00807	0.709841	1.01329	1.14495	0.890119	0.871044	1.33847	0.98609	0.949159	AT4G36460	unknown protein
246278_at	4.56963	4.48491	4.56398	4.73955	4.77079	4.53929	4.23179	4.61035	4.60787	4.52584	4.67712	4.36427	4.52731	4.18826	4.67572	4.85448	4.89378	4.58767	AT4G37190	INVOLVED IN: protein polymerization; LOCATED IN: cytosol, plasma membrane; EXPRESSED IN: 20 plant structures; EXPRESSED DURING: 13 growth stages; CONTAINS InterPro DOMAIN/s: Beta tubulin, autoregulation binding site (InterPro:IPR013838), Tubulin/FtsZ, GTP
246279_at	2.16863	2.31303	2.2064	1.99623	2.26787	2.29223	2.12169	1.93609	2.19467	1.78426	2.11921	1.93706	1.92202	1.71127	2.39944	2.2203	1.73494	2.00043	AT4G36740	ATHB40 (ARABIDOPSIS THALIANA HOMEOBOX PROTEIN 40); DNA binding / transcription factor
246280_at	5.53781	5.65852	5.83685	5.44652	5.48858	5.58433	5.39702	5.44707	5.31053	5.20512	5.13679	5.13795	5.66076	5.79732	5.59167	5.41572	5.56451	5.41206	AT4G36660	unknown protein
246281_at	3.7834	4.01246	4.33575	4.07978	4.09503	3.98221	4.00837	4.16159	3.8776	3.96049	4.08144	3.88543	3.96509	3.62591	3.89744	3.8342	4.15448	3.95369	AT4G36940	NAPRT1 (NICOTINATE PHOSPHORIBOSYLTRANSFERASE 1); nicotinate phosphoribosyltransferase
246282_at	3.33686	3.13853	3.27471	3.48962	3.74626	3.02212	2.52714	3.11961	2.95994	2.39839	2.5015	2.42403	3.29219	3.29886	3.46654	3.22236	3.27556	2.90074	AT4G36580	AAA-type ATPase family protein
246283_at	6.07822	5.922	5.84293	6.18581	6.28943	6.22632	6.60353	6.40613	6.45312	6.76363	6.75862	6.6829	5.96698	6.1791	6.12696	6.2953	6.17106	6.49324	AT4G36860	zinc ion binding
246284_at	4.68309	4.50802	4.66032	5.26671	5.00102	5.21996	5.79624	5.43364	5.52332	5.78294	5.81132	6.16909	4.64397	4.565	4.56134	5.23791	5.34784	5.53261	AT4G36780	transcription regulator
246285_at	5.59587	5.63498	5.46337	5.65088	5.59244	5.62763	5.73834	5.66155	5.67184	5.64949	5.84446	5.82492	5.66778	5.44485	5.64326	5.83806	5.60727	5.68078	AT4G36980	unknown protein
246286_at	7.77769	7.76585	7.75569	7.51869	7.66761	7.49537	7.15387	7.59958	7.57078	7.19043	7.26975	7.21498	7.68401	7.67107	7.69719	7.36593	7.57186	7.20342	AT1G31910	GHMP kinase family protein
246287_at	4.83744	4.62277	4.78388	4.90143	4.85477	4.68919	4.79035	4.82953	4.80753	4.75834	4.83234	4.87788	4.72789	4.55739	4.81522	4.90818	4.88876	4.86009	AT1G31870	unknown protein
246288_at	4.85405	5.28289	5.32721	5.15248	5.20924	5.1589	5.04251	5.30317	4.7965	5.04136	5.16466	5.05104	5.19611	5.14833	5.1544	4.92214	5.2552	5.02522	AT1G31850	dehydration-responsive protein, putative
246289_at	6.88398	6.63669	7.63129	7.86366	7.79456	8.29813	8.13045	7.47997	7.37131	7.54598	7.49213	7.54803	6.56593	6.60033	6.57136	7.76978	7.66338	7.24712	AT3G56880	VQ motif-containing protein
246290_at	7.64994	7.9175	7.83579	7.89995	7.89302	7.8962	8.01468	8.03946	7.96829	7.94082	8.0669	8.16173	7.99583	7.94692	7.88359	7.95715	8.16147	7.91738	AT3G56800	CAM3 (CALMODULIN 3); calcium ion binding
246291_at	4.27934	4.2076	3.89638	4.20526	4.3042	4.02414	4.33853	4.23503	4.24428	4.24748	4.19883	4.32939	4.15164	4.01602	4.00809	4.17138	4.11843	4.03149	AT3G56820	unknown protein
246292_at	6.84712	6.75223	6.51359	6.61815	6.76442	6.7344	6.68926	6.72822	6.82617	6.71441	6.70645	6.76108	6.60958	6.80005	6.63802	6.75326	6.78219	6.76406	AT3G56860	UBP1 interacting protein 2a (UBA2a)
246293_at	3.12364	2.59931	2.73447	2.79456	2.73716	3.16665	2.868	2.57753	2.67275	2.75035	2.9577	3.27823	2.59534	3.01612	2.5289	2.94078	3.57486	2.62607	AT3G56710	SIB1 (SIGMA FACTOR BINDING PROTEIN 1); binding / protein binding
246294_at	9.74726	9.77772	9.86047	9.67076	9.64496	9.73029	9.68646	9.66827	9.66799	9.70609	9.75442	9.59685	9.8502	9.91315	9.86487	9.66862	9.52781	9.88254	AT3G56910	PSRP5 (PLASTID-SPECIFIC 50S RIBOSOMAL PROTEIN 5)
246295_at	4.27412	4.36726	4.39678	4.64567	4.67433	4.68919	4.71325	4.63183	4.69506	4.53484	4.73509	4.65109	4.50775	4.42925	4.39402	4.67289	4.69586	4.58587	AT3G56690	CIP111 (CAM INTERACTING PROTEIN 111); ATPase/ calmodulin binding
246296_at	4.57162	4.62771	4.60178	4.77366	4.85456	4.68951	5.12309	5.11071	4.93485	4.94683	5.03612	4.88925	4.66096	4.82538	4.72045	4.96649	4.99773	4.90987	AT3G56750	unknown protein
246297_at	2.09805	2.15379	2.47777	2.16919	2.16663	2.05288	2.09104	2.11135	2.17928	2.05612	2.23004	2.27899	2.3579	2.09066	2.25778	2.54191	2.75759	2.17947	AT3G51760	unknown protein
246298_at	4.25544	4.28013	4.21635	4.43451	4.44648	4.53658	4.57647	4.63886	4.50048	4.53086	4.56967	4.55341	4.35165	4.19	4.43136	4.43241	4.50099	4.40068	AT3G51770	ETO1 (ETHYLENE OVERPRODUCER 1); protein binding, bridging
246299_at	0.748653	0.689213	0.596294	0.605055	0.59365	0.589832	0.57812	0.594526	0.485562	0.719826	0.623716	0.706018	0.57272	0.590429	0.67382	0.47908	0.579718	0.75761	AT3G51810	EM1 (LATE EMBRYOGENESIS ABUNDANT 1)
246300_at	5.08046	5.20243	5.22545	5.40894	5.37725	5.23493	5.12604	5.32176	5.37725	5.14405	5.18225	5.20973	5.09725	4.91309	5.32567	5.48518	5.33083	5.1741	AT3G51830	ATG5; phosphatidylinositol-4,5-bisphosphate 5-phosphatase
246301_at	5.99698	6.00386	5.94283	6.07871	6.22877	6.06474	5.9472	6.01575	6.03381	6.06449	6.06997	6.07085	6.15794	6.08825	6.17602	6.14648	6.29249	6.12223	AT3G51850	CPK13; ATP binding / calcium ion binding / calmodulin-dependent protein kinase/ kinase/ protein kinase/ protein serine/threonine kinase/ protein tyrosine kinase
246302_at	5.10119	4.46113	4.608	4.77841	5.30574	4.79557	4.78971	4.81659	4.78926	4.12201	4.11236	4.10203	4.19606	4.08802	4.39616	4.38974	4.0563	3.95588	AT3G51860	CAX3 (CATION EXCHANGER 3); calcium:cation antiporter/ calcium:hydrogen antiporter/ cation:cation antiporter
246303_at	6.13737	5.95609	6.15266	5.94191	6.32638	6.08408	5.86701	5.62648	5.90718	5.68716	5.64431	5.60742	5.9917	6.11913	5.98157	5.93738	5.9937	6.03875	AT3G51870	binding / transporter
246304_at	7.63519	7.3273	6.98213	7.97263	7.90787	7.92471	8.09605	8.05984	8.40657	8.43876	8.47989	8.58812	7.4314	7.35208	7.71671	7.92936	7.97991	8.06514	AT3G51840	ACX4 (ACYL-COA OXIDASE 4); acyl-CoA oxidase/ oxidoreductase
246305_at	5.18226	4.54479	4.60178	5.05866	5.00041	4.7428	4.66866	4.88689	5.20308	5.45702	5.24894	5.31098	4.69442	4.64031	4.85701	5.21282	5.0312	4.85784	AT3G51890	protein binding / structural molecule
246306_at	5.60428	5.43315	5.41655	5.46627	5.45576	5.4176	5.32845	5.50803	5.29628	5.11819	5.23945	5.14447	5.49865	5.49854	5.61836	5.36421	5.55856	5.33761	AT3G51780	ATBAG4 (ARABIDOPSIS THALIANA BCL-2-ASSOCIATED ATHANOGENE 4); protein binding
246307_at	8.39203	8.46517	8.51211	8.45268	8.46466	8.37736	7.90365	8.06656	7.9124	7.92835	8.03598	7.8202	8.4399	8.62201	8.4506	8.13311	8.28342	8.37275	AT3G51800	ATG2; aminopeptidase/ metalloexopeptidase
246308_at	8.41341	8.27936	8.45834	8.18163	8.23097	8.26084	8.2503	8.18274	8.19719	8.03069	7.96285	7.89295	8.229	8.32128	8.27798	8.36554	8.30069	8.38637	AT3G51820	G4; chlorophyll synthetase
246309_at	4.08637	3.88016	4.14493	4.07297	4.3985	4.08592	4.33361	4.21027	4.37231	4.02686	4.05231	4.09295	3.82522	4.24429	3.97755	3.98543	4.21478	3.85744	AT3G51790	ATG1 (ARABIDOPSIS TRANSMEMBRANE PROTEIN G1P-RELATED 1)
246310_at	6.7574	6.34401	6.37362	5.94613	5.96021	5.75231	4.83924	5.24699	5.36032	4.23308	4.26376	4.4818	6.31305	5.48178	6.28457	6.12773	4.9985	5.24949	AT3G51895	SULTR3;1 (SULFATE TRANSPORTER 3;1); secondary active sulfate transmembrane transporter/ sulfate transmembrane transporter/ transporter
246311_at	6.5745	6.57328	6.58491	6.84434	6.70561	6.80647	6.51211	6.70446	6.79856	6.75636	6.92879	6.82875	6.67333	6.58898	6.57162	6.75143	6.77279	6.69668	AT3G51880	HMGB1 (HIGH MOBILITY GROUP B 1); DNA binding / chromatin binding / structural constituent of chromatin / transcription factor
246312_at	5.33119	5.38916	5.29246	5.4782	5.48224	5.55895	5.59567	5.57034	5.54413	5.96969	5.98123	6.06088	5.42164	5.27983	5.38372	5.47846	5.4962	5.68364	AT1G31930	XLG3 (extra-large GTP-binding protein 3); guanyl nucleotide binding / signal transducer
246313_at	5.14654	5.17895	4.93465	4.90412	5.14745	5.0273	4.915	5.04768	5.12944	5.10607	5.05823	4.98396	5.43148	5.31073	5.5214	5.32749	5.49488	5.44214	AT1G31920	pentatricopeptide (PPR) repeat-containing protein
246314_at	4.9143	4.92933	4.99464	5.06683	5.19669	5.24302	5.31691	5.23054	5.01534	5.29281	5.40328	5.37442	5.01031	5.05629	5.03923	5.19235	5.18969	5.28073	AT3G56850	AREB3 (ABA-RESPONSIVE ELEMENT BINDING PROTEIN 3); DNA binding / transcription activator/ transcription factor
246315_at	2.9498	3.07401	3.35819	2.78897	2.62712	2.8447	2.20886	2.7626	2.33503	1.98731	2.13716	2.05307	3.04195	3.19935	3.15063	2.55849	2.88388	2.90207	AT3G56870	unknown protein
246316_at	1.60357	1.31616	1.29036	1.2638	1.3861	1.30881	1.33497	1.27564	1.45646	1.25902	0.999299	1.20572	1.35387	1.2031	1.49457	1.31174	1.30392	1.30783	AT3G56890	F-box family protein-related
246317_at	4.71747	4.59957	4.92398	5.1006	4.90734	4.932	4.92084	5.0813	4.9848	4.8269	4.86023	4.75681	4.66726	4.86262	4.92215	5.07204	5.02507	5.11117	AT3G56900	aladin-related / adracalin-related
246318_at	4.45299	4.60091	4.57265	4.55234	4.53481	4.64865	4.54196	4.63242	4.58629	4.41712	4.50316	4.58071	4.54797	4.54867	4.4917	4.59658	4.60587	4.53234	AT3G56740	ubiquitin-associated (UBA)/TS-N domain-containing protein
246319_at	6.81873	6.76964	6.89337	6.96271	7.01727	6.91654	6.99878	6.91388	6.90027	6.91119	7.14957	6.90078	7.00847	6.98546	6.93517	6.94998	6.97949	7.0878	AT3G56680	nucleic acid binding
246320_at	5.42055	5.5445	5.76578	5.79443	5.72672	5.75528	5.97283	5.83347	5.81695	5.90043	5.94253	5.94112	5.68643	5.71205	5.67091	5.80354	5.82941	5.87192	AT1G16560	Per1-like family protein
246321_at	1.10819	1.33917	1.11125	1.32611	1.51079	1.18996	1.25283	1.353	1.34025	1.38992	1.50779	1.53637	1.24534	1.80386	1.19616	1.08689	1.1247	1.40822	AT1G16640	transcriptional factor B3 family protein
246322_at	4.88527	5.01755	4.76796	4.7868	4.7722	4.91809	4.73036	4.87939	4.86129	4.90227	5.08341	4.97363	5.079	5.04486	5.06493	4.91026	4.94818	4.8695	AT1G16680	DNAJ heat shock N-terminal domain-containing protein / S-locus protein, putative
246323_at	3.77983	3.78747	3.95214	3.9297	3.69756	3.87815	3.73453	3.8247	3.6739	3.80232	3.80815	3.66849	3.75827	3.77839	3.66849	3.94455	3.94928	3.97095	AT1G16690	transcription factor-related
246324_at	5.34454	5.48343	5.56354	5.65188	5.74069	5.62997	5.51435	5.4726	5.50991	5.41167	5.4072	5.36781	5.29452	5.49397	5.46839	5.58882	5.70618	5.73861	AT1G16610	SR45; RNA binding / protein binding
246325_at	3.40864	3.07273	3.06222	3.19945	3.23585	3.10488	2.69198	3.34808	3.39399	2.89636	3.07273	3.04487	2.74271	2.92518	3.14262	2.53023	2.98415	2.86328	AT1G16540	ABA3 (ABA DEFICIENT 3); Mo-molybdopterin cofactor sulfurase/ selenocysteine lyase
246326_at	2.43064	2.60923	2.32727	2.22857	1.83686	2.5615	2.62181	2.54606	2.46204	2.45584	2.65276	2.39705	2.6271	2.47933	2.63832	2.4675	2.37115	2.69773	AT1G16590	REV7; DNA binding
246327_at	4.6306	4.38462	4.25912	4.35298	4.65959	4.3474	4.6542	4.62049	4.63586	4.86024	4.68552	4.92844	4.29838	4.52009	4.39217	4.4962	4.70458	4.53514	AT1G16670	protein kinase family protein
246328_at	5.83183	5.73611	5.78115	5.76071	5.77582	5.74375	5.68941	5.71953	5.55664	5.53294	5.62421	5.61828	5.69385	5.90125	5.68769	5.83285	5.90082	5.71764	AT3G43590	zinc knuckle (CCHC-type) family protein
246329_at	4.38332	4.61091	4.7881	4.60284	4.51279	4.55144	4.63489	4.60869	4.63097	4.62152	4.7785	4.55209	4.61978	4.62797	4.49252	4.65062	4.69724	4.77511	AT3G43610	tubulin binding
246330_at	5.75	5.67095	5.62468	5.28708	5.67645	5.49759	5.092	5.28143	5.40472	5.51608	5.36333	5.1562	5.47026	6.08301	5.6259	5.43241	5.61521	5.55958	AT3G43600	AAO2 (ALDEHYDE OXIDASE 2); aldehyde oxidase
246331_at	3.1215	3.20255	2.96566	2.85751	3.26238	3.06019	2.80995	3.28414	3.0549	2.8385	2.72184	2.62547	2.63821	2.85977	2.93626	2.43159	2.93746	2.79845	AT3G44820	protein binding / signal transducer
246332_at	1.4432	1.80286	1.63563	1.62784	1.73642	1.78851	1.61208	1.23772	1.47554	1.62313	1.56756	1.75265	1.68652	1.44002	1.35984	1.85328	1.67536	1.53865	AT3G44830	lecithin:cholesterol acyltransferase family protein / LACT family protein
246333_at	0.797376	0.814645	0.818201	0.989325	0.753333	0.960827	0.82082	0.696632	0.665139	0.818201	0.808387	0.755251	0.787717	0.79661	0.865596	0.818201	0.980642	0.958559	AT3G44840	S-adenosyl-L-methionine:carboxyl methyltransferase family protein
246334_at	4.7694	4.73424	4.69408	4.53077	4.58543	4.48656	4.49593	4.53928	4.20106	4.39136	4.41916	4.33835	4.52972	4.52031	4.4834	4.65332	4.65501	4.41571	AT3G44850	protein kinase-related
246335_at	7.43756	6.5722	6.42932	6.58335	6.47841	6.2246	6.47976	6.52456	7.09668	6.55013	6.05196	6.52814	6.35843	6.32778	6.6861	6.53727	6.31706	6.34178	AT3G44880	ACD1 (ACCELERATED CELL DEATH 1); iron-sulfur cluster binding / pheophorbide a oxygenase
246336_at	0.853166	0.832882	0.80501	0.920613	0.751124	0.732611	0.772426	0.962439	0.613505	0.906283	0.617859	0.737581	0.753631	0.893576	0.594395	0.823759	0.768808	0.777767	AT3G44900	ATCHX4 (CATION/H+ EXCHANGER 4); monovalent cation:proton antiporter/ sodium:hydrogen antiporter
246337_at	1.30313	1.49437	1.3519	1.2017	1.33064	1.33884	1.43117	1.53393	1.19604	1.3825	1.34178	1.35857	1.24318	1.37504	1.0352	1.32796	1.44254	1.3293	AT3G44910	ATCHX12; monovalent cation:proton antiporter/ sodium:hydrogen antiporter
246338_s_at	1.02667	1.15495	1.15986	0.958316	0.994163	1.00026	0.991712	0.793712	0.856587	0.978428	0.937701	0.81293	1.03444	1.21613	0.905795	1.12044	1.11663	1.04789	AT3G44930;AT3G44920	[AT3G44930, ATCHX10 (CATION/H+ EXCHANGER 10); monovalent cation:proton antiporter/ sodium:hydrogen antiporter];[AT3G44920, ATCHX11; monovalent cation:proton antiporter/ sodium:hydrogen antiporter]
246339_at	8.31467	8.49598	8.76976	8.21292	7.90228	8.44566	8.58668	8.32298	8.19777	8.53758	8.62292	8.3783	8.5483	8.76005	8.52499	8.48897	8.2482	8.87306	AT3G44890	RPL9 (RIBOSOMAL PROTEIN L9); structural constituent of ribosome
246340_s_at	4.60868	3.86192	1.22128	1.24375	1.13371	1.12541	1.13738	0.949159	1.22336	1.16307	0.991029	1.14341	1.41111	1.07965	3.02988	1.45605	1.23959	0.844021	AT3G44860;AT3G44870	[AT3G44860, FAMT (farnesoic acid carboxyl-O-methyltransferase); S-adenosylmethionine-dependent methyltransferase/ farnesoic acid O-methyltransferase];[AT3G44870, S-adenosyl-L-methionine:carboxyl methyltransferase family protein]
246341_x_at	1.4559	1.44447	1.36885	1.36885	1.37966	1.5021	1.36832	1.11865	1.37507	1.31668	1.31363	1.28484	1.50463	1.39352	1.25381	1.4342	1.36885	1.39087	AT3G43150	unknown protein
246342_at	0.98281	0.897734	1.00503	0.950579	0.8294	1.18996	1.0923	1.01973	0.892876	0.995093	0.984917	0.963914	1.05784	1.25991	1.03605	1.16312	1.0014	1.2031	AT3G56700	FAR6 (FATTY ACID REDUCTASE 6); fatty acyl-CoA reductase (alcohol-forming)/ oxidoreductase, acting on the CH-CH group of donors, NAD or NADP as acceptor
246343_at	4.40169	4.35383	4.6436	4.79214	4.62503	4.76457	4.84675	4.8311	4.96716	5.09188	5.18186	5.38095	4.60493	4.80237	4.57397	4.65554	4.8195	5.06355	AT3G56720	unknown protein
246344_at	2.96036	3.0756	3.12473	3.19077	2.6942	2.92154	2.84543	2.81844	2.61953	2.98742	3.17062	2.86566	3.23089	3.11998	3.23955	2.99954	2.57398	2.99591	AT3G56730	unknown protein
246345_at	5.22754	5.40733	5.3063	5.25844	5.29013	5.29812	5.30555	5.34284	5.16762	5.20441	5.41044	5.36831	5.3672	5.40768	5.29288	5.20347	5.2618	5.27084	AT3G56760	calcium-dependent protein kinase, putative / CDPK, putative
246346_at	3.06541	3.54985	3.5527	3.52347	3.07254	3.56011	3.62361	3.39483	3.06784	3.53107	3.67939	3.54021	3.57344	3.54338	3.59802	3.54474	3.40803	3.76104	AT3G56810	unknown protein
246347_at	4.06602	4.27969	4.20392	4.09222	4.00224	3.91337	4.09747	4.18158	4.19596	4.31251	4.3492	4.13083	4.1849	4.14074	4.11657	3.86405	4.08838	4.35458	AT3G56830	unknown protein
246348_at	5.4679	5.3241	5.20916	4.81639	5.04988	4.92209	4.85315	4.94397	4.99786	5.01552	4.96953	5.05399	5.24505	5.08647	5.27222	4.80161	4.88588	4.91559	AT3G56840	FAD-dependent oxidoreductase family protein
246349_at	0.94438	0.974236	0.973234	0.786426	0.887227	0.848853	0.687052	0.834749	0.887136	0.986718	0.783116	0.984361	0.897797	1.09738	0.929656	0.807223	1.00612	0.898553	AT1G51915	cryptdin protein-related
246350_at	3.92035	3.707	3.757	3.71233	4.01942	3.45719	3.98782	3.89734	3.78921	3.93977	4.10104	4.07167	3.59566	3.81168	3.57303	3.66571	3.89397	3.90758	AT1G16650	unknown protein
246351_at	5.75234	5.87305	5.98862	5.97422	6.02542	6.00346	6.43474	6.37954	6.24681	6.2124	6.45956	6.28772	5.94113	6.00216	6.09107	6.18637	6.13131	6.17161	AT1G16570	glycosyl transferase family 1 protein
246352_at	1.0481	1.14522	1.2031	1.03966	1.09937	1.24155	1.05648	1.08153	1.10722	1.38298	1.25868	1.2025	1.25325	1.12904	0.979225	1.50761	1.15651	1.05104	no_match	no_match
246353_s_at	0.503324	0.497346	0.47156	0.535011	0.434023	0.460196	0.505882	0.587053	0.480601	0.595092	0.410506	0.576607	0.434109	0.446418	0.372421	0.333664	0.487908	0.334388	AT4G08010;AT1G39190;AT3G42721	[AT4G08010, transposable element gene];[AT1G39190, transposable element gene];[AT3G42721, transposable element gene]
246354_at	1.61567	1.62034	1.60793	1.60793	1.52351	1.59083	1.64288	1.34658	1.56949	1.5883	1.39553	1.3281	1.60307	1.57458	1.60556	1.79358	1.56478	1.53027	AT1G38950	unknown protein
246355_at	2.19636	2.23264	2.25134	2.37908	2.12679	2.41728	2.15154	2.06412	2.18875	2.31644	2.14173	2.12036	2.56339	2.45754	2.28365	2.19966	2.36139	2.35972	no_match	no_match
246356_x_at	1.05789	0.995819	0.955512	1.21087	0.825796	1.16866	0.964426	0.943761	1.13051	0.76353	0.963474	0.986084	0.954356	0.949159	1.03704	1.12664	0.980687	0.891641	AT1G40150	transposable element gene
246357_x_at	1.2031	1.24645	1.22097	1.19589	1.27835	1.0393	1.26729	1.31637	1.2086	1.21948	1.18511	1.24848	1.3932	1.17681	1.39308	1.22466	1.24091	1.18473	no_match	no_match
246358_x_at	1.31397	1.50933	1.51955	1.58218	1.44002	1.68044	1.71493	1.62329	1.65567	1.47061	1.62382	1.51039	1.62358	1.50839	1.57397	1.88794	1.57053	1.59783	no_match	no_match
246359_x_at	1.07718	1.10002	1.34932	1.09987	1.29013	1.31466	1.20572	1.01322	1.23612	1.20256	1.14395	1.1548	1.16066	1.30105	1.34436	1.03501	1.28723	1.29052	AT1G41690;AT1G41600;AT1G41115;AT1G41660;AT1G41630	[AT1G41690, transposable element gene];[AT1G41600, transposable element gene];[AT1G41115, transposable element gene];[AT1G41660, transposable element gene];[AT1G41630, transposable element gene]
246360_at	0.657768	0.459552	0.663338	0.690457	0.618147	0.650194	0.821724	0.766287	0.462195	0.731099	0.604185	0.639969	0.663522	0.703926	0.735807	0.6681	0.639969	0.691264	no_match	no_match
246361_s_at	0.717002	0.326115	0.535011	0.380307	0.491506	0.370302	0.34608	0.326265	0.370757	0.486067	0.505963	0.496688	0.324266	0.554258	0.594395	0.360408	0.407723	0.369918	AT1G41115;AT1G41600;AT1G41660;AT1G41630	[AT1G41115, transposable element gene];[AT1G41600, transposable element gene];[AT1G41660, transposable element gene];[AT1G41630, transposable element gene]
246362_at	0.477728	0.399915	0.443609	0.610922	0.421568	0.479705	0.586956	0.486298	0.505403	0.419681	0.509757	0.596321	0.443796	0.498597	0.505258	0.6681	0.510868	0.520651	no_match	no_match
246363_at	1.12207	1.38413	1.37155	1.30971	1.34099	1.45646	1.40733	1.25592	1.17452	1.36963	1.02243	1.41482	1.34099	1.35567	1.38242	1.52176	1.42817	1.19951	AT1G40390	FUNCTIONS IN: molecular_function unknown; INVOLVED IN: biological_process unknown; LOCATED IN: cellular_component unknown; CONTAINS InterPro DOMAIN/s: Endonuclease/exonuclease/phosphatase (InterPro:IPR005135), RNA-directed DNA polymerase (reverse transcri
246364_at	1.23143	1.2051	1.13518	1.32409	1.21989	1.31802	1.16749	1.05983	1.21989	1.18409	1.3059	1.19358	1.1887	1.2936	1.22682	1.07031	1.1285	1.19823	AT1G40230	transposable element gene
246365_at	0.60655	0.751982	0.535011	0.59621	0.667405	0.515892	0.710682	0.695599	0.615767	0.514214	0.51702	0.550293	0.430271	0.733806	0.574302	0.525971	0.474787	0.579398	AT1G39750	transposable element gene
246366_at	4.52775	3.26762	2.58806	3.43101	3.08548	3.22885	2.73313	3.35461	3.823	5.83717	3.73378	5.5175	2.92941	4.53755	3.93752	2.79814	4.27375	3.70266	AT1G51850	leucine-rich repeat protein kinase, putative
246367_at	1.56153	1.39268	1.504	1.55387	1.47648	1.71866	1.52474	1.32105	1.55087	1.39138	1.64155	1.59492	1.64574	1.54271	1.53266	1.70404	1.41106	1.50882	AT1G51880	leucine-rich repeat protein kinase, putative
246368_at	3.23056	2.92318	2.29292	2.36139	2.71587	2.73439	2.19861	2.88434	2.83067	4.20406	2.97484	3.68202	2.80062	3.13244	2.87882	2.3781	2.5812	2.47901	AT1G51890	leucine-rich repeat protein kinase, putative
246369_at	1.88794	1.81997	1.74715	1.78715	1.74485	1.84521	1.64591	1.80771	1.61873	1.78561	1.70003	1.74112	1.8458	1.93781	1.75142	1.74161	1.65603	1.7476	AT1G51910	protein kinase family protein
246370_at	2.18359	1.93362	1.88055	2.1227	2.31582	2.06074	1.79277	1.93257	1.95925	2.76661	2.12736	2.44901	2.23357	2.69469	2.02299	2.1877	2.40937	2.29519	AT1G51920	unknown protein
246371_at	3.48206	3.47244	3.53946	4.66121	4.40461	4.67603	5.44605	5.20634	5.25348	5.3896	5.25806	5.55252	3.51227	4.08558	3.86604	3.78423	5.01507	4.97072	AT1G51940	protein kinase family protein / peptidoglycan-binding LysM domain-containing protein
246372_at	0.783932	0.480108	0.695491	0.861917	0.887227	0.726238	0.564436	0.834507	0.678826	0.562599	0.61452	0.568006	0.647725	0.875718	0.581623	0.693017	0.775182	0.831888	AT1G51900	unknown protein
246373_at	3.4136	3.18177	2.59925	3.00337	2.92225	2.81693	2.63102	2.93638	2.87895	3.60367	2.71207	3.14473	2.76126	3.03807	3.19569	2.34616	2.38162	2.55458	AT1G51860	leucine-rich repeat protein kinase, putative
246374_at	1.45218	1.45218	1.19304	1.22754	0.896109	1.45646	1.60361	1.42669	1.10131	1.60041	1.29846	1.1942	1.2622	1.44079	1.16702	1.10318	0.97927	1.31082	AT1G51840	protein kinase-related
246375_at	2.8803	3.69233	3.75405	3.39756	1.99587	3.38054	3.42788	3.76499	2.5857	3.08463	2.8162	2.52118	2.55945	2.71977	2.80954	1.94005	1.43123	2.29994	AT1G51830	ATP binding / kinase/ protein serine/threonine kinase
246376_at	6.09593	5.89781	5.7584	6.14646	6.32451	6.23112	6.19693	6.2227	6.2736	6.04997	6.08364	6.19184	6.0071	5.96592	6.14256	6.18013	6.29732	6.14437	AT1G51950	IAA18 (INDOLE-3-ACETIC ACID INDUCIBLE 18); transcription factor
246377_at	2.5857	3.07113	2.87824	3.01811	2.94149	2.88316	2.99237	2.68133	2.86837	2.94838	2.92098	2.77901	2.93857	2.99742	2.69067	2.95171	2.80571	2.94724	AT1G57550	hydrophobic protein, putative / low temperature and salt responsive protein, putative
246378_at	5.07197	5.40744	5.41243	5.46826	5.19928	5.23493	5.36781	5.41296	5.39597	5.39187	5.46278	5.38733	5.40809	5.4164	5.41049	5.23017	5.31078	5.40233	AT1G57620	emp24/gp25L/p24 family protein
246379_s_at	8.48559	8.59057	8.68576	8.64344	8.52332	8.57954	8.43356	8.48822	8.37968	8.43977	8.50917	8.51887	8.57696	8.85605	8.70983	8.43545	8.57595	8.63158	AT1G57660;AT1G57860	[AT1G57660, 60S ribosomal protein L21 (RPL21E)];[AT1G57860, 60S ribosomal protein L21]
246380_at	1.21879	1.0871	1.16968	1.18675	1.01362	1.31217	1.33594	0.922341	1.05004	1.22473	1.16211	1.12686	1.10706	1.10556	1.14524	1.31984	1.15158	1.34445	no_match	no_match
246381_at	1.25869	1.58467	1.16564	1.26678	1.03711	1.33708	1.05027	1.20377	1.17386	1.26623	1.31517	1.03376	1.10443	1.30401	1.22307	1.50566	1.21552	1.20116	AT1G39430	transposable element gene
246382_at	1.30041	1.20739	1.15002	1.27241	1.37515	1.32508	1.37384	1.0653	1.25371	1.23109	1.33291	1.29692	1.39525	1.23259	1.05422	1.37989	1.23204	1.48332	AT1G39350	transposable element gene
246383_at	2.16776	2.04212	2.10789	2.25728	1.89364	2.13511	1.89342	1.963	2.05342	2.10972	2.02059	2.46649	2.1251	2.03597	1.99176	2.18485	2.26256	2.20671	AT1G77360	pentatricopeptide (PPR) repeat-containing protein
246384_at	6.51918	6.40849	6.38024	6.30126	6.45274	6.33	6.3298	6.3655	6.54763	6.56592	6.51786	6.5808	6.67106	6.31936	6.46106	6.36759	6.24401	6.18042	AT1G77370	glutaredoxin, putative
246385_at	2.29519	2.30764	2.61166	2.46916	2.81178	2.68233	2.66538	2.41282	2.64426	2.24398	2.11184	2.51327	2.20435	2.22925	2.33158	2.29971	2.41856	2.32497	AT1G77390	CYCA1;2 (CYCLIN A1;2); cyclin-dependent protein kinase regulator
246386_at	2.0402	2.40566	2.09583	2.27205	2.20283	1.87557	2.39771	2.24132	2.10574	1.85975	1.98265	2.07759	2.13884	2.21793	2.14189	2.4161	2.1995	2.4773	AT1G77410	BGAL16 (beta-galactosidase 16); beta-galactosidase/ catalytic/ cation binding / sugar binding
246387_at	3.21468	3.26363	3.26703	2.55689	2.96118	2.77647	3.05823	2.84872	2.85745	2.77924	2.84872	2.59795	3.18734	3.29428	3.08459	2.9585	2.97921	2.88822	AT1G77400	FUNCTIONS IN: molecular_function unknown; INVOLVED IN: biological_process unknown; LOCATED IN: cellular_component unknown; EXPRESSED IN: 8 plant structures; EXPRESSED DURING: petal differentiation and expansion stage, D bilateral stage, E expanded cotyled
246388_at	1.47924	1.64369	1.63818	1.56099	1.42995	1.58611	1.51966	1.53487	1.41468	1.50707	1.43552	1.38277	1.60594	1.54843	1.41412	1.57125	1.53487	1.54832	AT1G77405	INVOLVED IN: biological_process unknown; EXPRESSED IN: sperm cell; CONTAINS InterPro DOMAIN/s: Pentatricopeptide repeat (InterPro:IPR002885); BEST Arabidopsis thaliana protein match is: EMB2745 (EMBRYO DEFECTIVE 2745) (TAIR:AT5G39710.1); Has 13180 Blast h
246389_at	2.44881	2.25278	2.26347	2.48403	2.91528	2.55149	3.12842	2.89555	3.52586	3.25061	2.92542	3.28257	2.56339	2.49424	2.21083	2.64493	2.94109	2.36995	AT1G77380	AAP3; amino acid transmembrane transporter
246390_at	4.67733	5.66366	5.38767	5.74635	5.09538	5.65784	5.19975	5.79772	5.52831	5.54955	5.96502	6.01837	6.13094	5.73069	5.93444	5.64422	5.61092	5.71552	AT1G77330	1-aminocyclopropane-1-carboxylate oxidase, putative / ACC oxidase, putative
246391_at	5.99299	6.30262	6.45744	6.40021	6.31799	6.29438	6.47029	6.59904	6.45259	6.41011	6.58487	6.51199	6.41557	6.61584	6.3372	6.23686	6.35075	6.46331	AT1G77350	unknown protein
246392_at	1.31475	1.55836	1.51779	1.3694	1.46514	1.56431	1.64684	1.24274	1.40424	1.53047	1.49622	1.53624	1.6522	1.71954	1.48274	1.25618	1.53627	1.51033	AT1G58120;AT1G58122	[AT1G58120, unknown protein];[AT1G58122, CPuORF45 (Conserved peptide upstream open reading frame 45)]
246393_at	3.13412	2.97114	2.99709	3.14354	2.92655	3.23853	3.71683	3.49755	3.60245	3.99338	4.36611	4.1737	3.45872	3.51857	3.45759	3.71401	3.52987	3.95369	AT1G58150	unknown protein
246394_at	1.07688	1.22114	1.18723	1.29453	1.02276	1.20504	1.19519	1.38187	1.4316	1.2179	1.40683	1.18498	1.50215	1.26118	1.46085	0.830442	1.26672	1.26118	AT1G58160	jacalin lectin family protein
246395_at	3.69558	3.71986	4.30097	3.92482	4.24652	3.82673	3.38647	3.9434	3.3988	2.92524	2.81322	3.22405	3.49798	3.67564	3.8192	3.48406	3.94693	3.05804	AT1G58170	disease resistance-responsive protein-related / dirigent protein-related
246396_at	6.64853	5.97371	5.80296	7.09054	7.20331	6.55699	7.34042	7.17002	7.72244	7.75345	7.67131	7.85746	5.98891	5.75399	6.46601	6.38942	6.64853	6.8535	AT1G58180	carbonic anhydrase family protein / carbonate dehydratase family protein
246397_at	0.829707	0.824391	0.800044	0.950148	0.944313	0.965587	0.855872	1.11014	0.934966	0.950937	0.757316	0.825783	0.975961	1.12618	0.797131	0.967397	0.96282	1.03748	AT1G58190	AtRLP9 (Receptor Like Protein 9); protein binding
246398_at	4.57344	4.58612	4.73	5.13651	5.25528	5.28335	5.33846	5.11068	5.11914	5.23519	5.41252	5.37097	4.8576	4.76834	4.78658	4.75834	5.04598	5.01635	AT1G58100	TCP family transcription factor, putative
246399_at	5.03276	5.03003	5.05041	4.90286	4.87943	4.9032	5.41691	5.21801	5.05454	5.39187	5.59571	5.39471	5.16474	5.16551	4.95878	4.86893	4.91368	5.36168	AT1G58110	bZIP family transcription factor
246400_at	4.67733	4.96415	4.93763	4.9016	4.75292	4.92555	5.0542	5.21559	5.05305	5.24616	5.3624	5.32937	5.27369	4.94352	5.04334	4.96315	4.75775	5.11871	AT1G57540	unknown protein
246401_at	1.63254	1.83907	1.78605	1.61116	1.56914	1.45646	1.59117	1.58869	1.385	1.47277	1.57174	1.62561	1.6701	2.07794	1.79508	1.40276	1.73642	1.59393	AT1G57560	AtMYB50 (myb domain protein 50); DNA binding / transcription factor
246402_at	0.983731	1.10084	1.14843	1.06484	0.938184	0.947151	1.04669	0.999927	1.06444	1.05682	1.00628	0.981441	1.04669	1.06416	0.921006	1.09251	1.22019	1.14371	AT1G57570	jacalin lectin family protein
246403_at	5.75904	4.33243	4.53983	4.28299	4.30841	4.01843	3.4314	3.72117	3.85808	2.97347	3.37784	3.27637	4.4846	4.1285	4.47651	4.46553	4.04869	3.56166	AT1G57590	carboxylesterase
246404_at	4.53127	4.54443	4.56286	4.45626	4.36778	4.56578	4.53481	4.68079	4.57687	4.41323	4.39904	4.43188	4.54546	4.53357	4.47236	4.50758	4.53091	4.59101	AT1G57600	membrane bound O-acyl transferase (MBOAT) family protein
246405_at	1.82454	1.16043	1.05717	1.19181	1.3535	1.40598	1.10225	1.26405	1.35051	1.64852	1.29021	1.40925	1.30239	1.28704	1.29258	1.42109	1.32484	1.03309	AT1G57630	disease resistance protein (TIR class), putative
246406_at	1.57298	1.56639	1.4519	1.43472	1.36212	1.42317	1.40137	1.61665	1.45646	1.52055	1.57498	1.43733	1.44189	1.54534	1.39661	1.24936	1.34838	1.45646	AT1G57650	INVOLVED IN: defense response; LOCATED IN: cellular_component unknown; EXPRESSED IN: stamen; EXPRESSED DURING: 4 anthesis; CONTAINS InterPro DOMAIN/s: Leucine-rich repeat 3 (InterPro:IPR011713); BEST Arabidopsis thaliana protein match is: disease resistan
246407_at	2.92655	2.81734	2.80273	2.91588	2.7455	3.30056	3.01055	2.63114	2.76225	3.04617	2.75388	2.80273	3.06256	2.96149	2.73069	2.92694	2.77323	2.96149	AT1G57670	Toll-Interleukin-Resistance (TIR) domain-containing protein
246408_at	6.67981	6.55633	6.25861	7.39406	7.90162	7.73608	7.7183	7.45399	7.62977	7.68556	7.58939	7.76559	6.61466	6.85363	6.85268	6.98187	7.77917	7.21556	AT1G57680	FUNCTIONS IN: molecular_function unknown; INVOLVED IN: biological_process unknown; LOCATED IN: endomembrane system; EXPRESSED IN: 24 plant structures; EXPRESSED DURING: 15 growth stages; CONTAINS InterPro DOMAIN/s: Uncharacterised conserved protein UCP031
246409_at	3.187	3.38382	3.09642	2.93589	3.3414	3.1302	3.1301	3.42755	3.26901	3.11066	3.15869	3.39253	3.18564	3.11299	3.04867	3.11258	3.41936	3.41128	AT1G57700	protein kinase family protein
246410_at	3.41992	3.14191	3.26338	3.4537	3.67695	3.38571	3.71287	3.52777	3.58214	3.62361	3.56672	3.6688	3.37666	3.36351	3.31414	3.46184	3.31355	3.75657	no_match	no_match
246411_at	6.64871	6.28588	6.46409	6.00269	6.53939	6.23584	6.26218	6.16096	6.36873	6.26201	6.07028	6.08101	6.40934	6.34856	6.6002	6.41425	6.46599	6.34133	AT1G57770	amine oxidase family
246412_at	5.21133	5.14202	5.30722	5.0919	5.22271	5.17948	4.94335	5.13089	5.11879	4.92434	5.01284	4.69593	5.16875	5.13532	4.98263	5.09725	5.10339	5.22543	AT5G17530	phosphoglucosamine mutase family protein
246413_at	2.76966	2.88091	2.8961	2.9421	2.67081	2.3888	2.22069	2.52239	2.6492	2.28835	2.73586	2.38895	2.87918	2.77542	2.71426	2.5125	2.80381	2.69778	AT1G77310	FUNCTIONS IN: molecular_function unknown; INVOLVED IN: response to wounding; LOCATED IN: cellular_component unknown; EXPRESSED IN: 19 plant structures; EXPRESSED DURING: 10 growth stages; BEST Arabidopsis thaliana protein match is: wound-responsive family
246414_at	0.523358	0.736728	0.737319	0.83358	0.613485	0.565457	0.679029	0.563696	0.530657	0.635752	0.51614	0.818321	0.563696	0.574406	0.569316	0.697206	0.613485	0.574406	AT1G77340	pentatricopeptide (PPR) repeat-containing protein
246415_at	3.75394	4.17939	4.78777	4.27263	3.55355	4.43082	4.059	4.40743	3.62197	4.22147	4.33734	4.0581	4.3515	4.8294	4.49077	4.39182	3.93858	4.52127	AT5G17160	unknown protein
246416_at	0.788238	0.776672	0.747412	0.958418	0.752229	0.9944	0.859306	0.865146	0.715533	0.724387	0.807282	0.732651	0.800564	0.831553	0.569176	0.638356	0.87116	0.856821	AT5G16920	FUNCTIONS IN: molecular_function unknown; LOCATED IN: endomembrane system; EXPRESSED IN: leaf whorl, sepal, flower, seed; EXPRESSED DURING: petal differentiation and expansion stage, E expanded cotyledon stage; CONTAINS InterPro DOMAIN/s: FAS1 domain (Int
246417_at	5.40744	5.24973	5.33011	4.99209	4.97586	4.88483	4.68045	4.89632	5.14292	4.37291	4.28635	4.25587	5.00079	4.84483	4.96654	4.85598	4.87215	4.67583	AT5G16990	NADP-dependent oxidoreductase, putative
246418_at	2.10157	1.85286	1.80864	2.10821	2.07929	1.84327	1.84176	2.07643	2.06957	1.58735	1.58433	1.68394	1.46196	1.8019	1.73417	1.61986	1.59836	1.81834	AT5G16960	NADP-dependent oxidoreductase, putative
246419_at	1.03313	1.10054	1.06671	0.947983	0.994938	0.988087	0.800748	0.909542	0.92824	0.88365	0.9283	0.960079	0.949159	0.909483	0.93937	1.02082	0.912643	0.866619	AT5G17030	UGT78D3 (UDP-GLUCOSYL TRANSFERASE 78D3); UDP-glycosyltransferase/ flavonol 3-O-arabinosyltransferase/ quercetin 3-O-glucosyltransferase/ transferase, transferring glycosyl groups
246420_at	4.11996	4.32958	4.48405	4.25717	4.062	4.35471	4.26431	4.63183	4.28333	4.36182	4.44349	4.35507	4.41842	4.49086	4.3409	4.09839	4.28063	4.61991	AT5G16870	aminoacyl-tRNA hydrolase
246421_at	6.02637	6.03383	5.90841	6.34501	6.23937	6.1415	6.53642	6.35071	6.49047	6.63064	6.74213	6.78217	6.13069	5.96663	6.07826	6.41784	6.15102	6.3102	AT5G16880	VHS domain-containing protein / GAT domain-containing protein
246422_at	4.32714	4.38975	4.27791	4.22161	4.34713	4.22584	4.26488	4.32427	4.13734	4.05111	4.18031	4.22638	4.25986	4.40115	4.37244	4.15106	4.31298	4.0535	AT5G17060	ATARFB1B; GTP binding
246423_at	3.02196	3.06531	3.15867	3.1566	2.92655	3.10497	3.20324	3.15134	3.13949	3.15134	3.11678	3.15145	3.11761	3.11076	3.00677	2.91715	3.01591	3.31889	AT5G16950	unknown protein
246424_at	6.44909	6.39162	6.55128	6.45066	6.533	6.45438	6.36877	6.32347	6.22032	6.08177	6.16838	6.1478	6.36339	6.28983	6.49849	6.29482	6.43304	6.33053	AT5G17020	XPO1A; protein binding / protein transporter/ receptor
246425_at	3.89403	3.68984	4.15074	3.88736	3.84603	3.72625	3.49177	3.88031	3.74046	3.62027	3.84527	3.68179	3.74303	3.74467	3.96379	3.94453	3.39979	3.45162	AT5G17420	IRX3 (IRREGULAR XYLEM 3); cellulose synthase
246426_at	1.88642	2.21365	2.06205	1.90074	1.92531	1.72598	2.01485	1.9355	1.7087	1.97163	1.76392	2.16322	1.86179	2.06066	1.83041	1.95866	1.79522	2.08691	AT5G17430	BBM (BABY BOOM); DNA binding / transcription factor
246427_at	5.19022	5.29763	5.11345	5.13171	5.2918	4.99671	5.2763	5.13753	5.31691	5.26376	5.28546	5.32675	5.14035	5.05086	5.2281	5.09434	5.02508	5.19356	AT5G17400	ER-ANT1 (ENDOPLASMIC RETICULUM-DENINE NUCLEOTIDE TRANSPORTER 1); ATP:ADP antiporter/ binding
246428_at	3.55504	3.73866	3.83672	3.74146	3.72365	3.78148	4.0196	4.00634	3.87367	3.81877	4.03941	3.97665	3.90236	3.909	3.69198	4.02091	3.99718	3.79211	AT5G17410	tubulin family protein
246429_at	3.20043	3.07843	3.29037	2.6802	2.92464	2.39743	2.72877	3.08018	2.92216	1.92447	1.89189	2.06957	2.73983	2.80497	2.6998	2.82519	2.78046	1.8641	AT5G17450	heavy-metal-associated domain-containing protein / copper chaperone (CCH)-related
246430_at	0.925375	0.839011	0.910651	0.969353	0.835906	0.88972	0.971797	0.750041	0.571727	0.870696	0.6681	0.70564	0.79074	0.944721	0.833394	0.757933	0.801154	0.867187	AT5G17470	calmodulin-related protein, putative
246431_at	0.547154	0.575373	0.467582	0.468265	0.475659	0.438238	0.537032	0.424818	0.407737	0.626081	0.495451	0.606574	0.523047	0.668707	0.376661	0.427135	0.491707	0.480547	AT5G17480	APC1 (ARABIDOPSIS POLLEN CALCIUM-BINDING PROTEIN 1); calcium ion binding
246432_at	2.17766	1.58507	1.73584	2.00101	1.85983	1.77162	1.9538	2.08875	1.80774	2.03565	2.49171	2.34159	1.94986	1.62069	2.00288	2.15122	1.82897	2.29717	AT5G17490	RGL3 (RGA-LIKE PROTEIN 3); transcription factor
246433_at	3.839	3.79174	3.66573	3.76705	3.7111	3.83405	3.18028	3.71524	3.65755	3.42595	3.37128	3.47736	3.66273	3.81722	3.69927	3.65501	3.85976	3.5753	AT5G17510	unknown protein
246434_at	6.22198	5.91027	6.27832	5.90418	5.6676	5.7618	6.01386	6.06288	6.01678	5.67896	5.60541	5.67855	5.8575	5.67008	5.78085	6.07673	5.7438	5.95518	AT5G17520	RCP1 (ROOT CAP 1); maltose transmembrane transporter
246435_at	1.63039	1.62907	1.81564	1.79984	1.61612	1.63039	1.65655	1.55137	1.53747	1.51319	1.5883	1.46398	1.45239	1.77319	1.48832	1.50107	1.64057	1.86381	AT5G17460	unknown protein
246436_at	5.084	5.09828	5.16347	5.22953	5.28386	5.16694	5.38926	5.35819	5.37051	5.36179	5.3578	5.43715	5.15175	5.28574	5.32177	5.42149	5.27316	5.361	AT5G17440	LUC7 N_terminus domain-containing protein
246437_at	2.07728	2.23597	2.05541	2.14687	2.15032	1.90753	2.1257	1.99174	2.05028	2.02415	2.20614	2.06792	2.14797	2.183	1.9055	2.07339	1.97849	1.94156	AT5G17540	transferase family protein
246438_at	2.33342	2.15802	2.29278	2.162	2.10038	2.20507	2.0922	2.04653	2.05342	2.02468	1.98761	2.06358	2.32814	1.98804	2.23265	2.10447	2.35905	2.17302	AT5G17580	phototropic-responsive NPH3 family protein
246439_at	4.81431	4.91122	4.50922	3.73342	4.04414	3.39643	3.46315	3.72592	3.61185	3.71285	3.5459	3.72976	4.43458	4.67451	4.50061	4.24657	3.8042	3.84526	AT5G17600	zinc finger (C3HC4-type RING finger) family protein
246440_at	5.03113	5.15272	5.17066	5.11363	5.31561	5.33876	5.59232	5.23058	5.3337	5.28749	5.48883	5.40477	4.9819	4.74121	4.85037	5.21272	5.0159	4.71567	AT5G17650	glycine/proline-rich protein
246441_at	8.02584	7.91596	7.93196	7.70432	7.85195	7.7737	7.6694	7.69336	7.7687	7.68675	7.58284	7.62504	7.95131	7.83327	7.86212	7.80603	7.81503	7.87104	AT5G17560	BolA-like family protein
246442_at	4.27412	4.39225	4.58089	4.54168	4.47327	4.47501	4.72806	4.5862	4.57024	4.70039	4.79478	4.90176	4.40964	4.41996	4.52443	4.25501	4.38699	4.49921	AT5G17610	unknown protein
246443_at	4.60606	4.76298	4.90761	4.85119	4.8699	4.90893	5.12853	4.97488	4.96279	5.04721	5.01163	5.08198	4.70453	5.11453	4.7109	4.88006	4.84634	5.03762	AT5G17620	FUNCTIONS IN: molecular_function unknown; INVOLVED IN: biological_process unknown; LOCATED IN: cellular_component unknown; EXPRESSED IN: 23 plant structures; EXPRESSED DURING: 13 growth stages; CONTAINS InterPro DOMAIN/s: Plant nuclear matrix 1 (InterPro:
246444_at	3.81065	3.9893	3.59533	3.6874	3.55978	3.67705	3.30577	3.73903	3.78128	3.52353	3.60209	3.55251	3.89433	3.82653	3.76996	3.5894	3.74279	3.73903	AT5G17570	tatD-related deoxyribonuclease family protein
246445_at	6.65004	6.80517	7.01919	6.52401	6.59648	6.57678	6.21777	6.52689	6.34489	6.14541	6.22275	5.94273	6.7501	6.76027	6.71802	6.45934	6.7262	6.60023	AT5G17630	glucose-6-phosphate/phosphate translocator, putative
246446_at	4.33853	4.13712	3.78107	4.50547	4.91904	4.55413	4.73642	4.49595	4.68251	4.94645	4.88282	5.07734	4.1422	4.33875	4.31793	4.14622	4.42762	4.49015	AT5G17640	unknown protein
246447_at	5.46892	5.22767	5.34636	5.49828	5.31352	5.30422	5.61282	5.42639	5.33065	5.58741	5.77733	5.7027	5.269	5.10532	5.29753	5.48945	5.4068	5.54691	AT5G16780	DOT2 (DEFECTIVELY ORGANIZED TRIBUTARIES 2)
246448_at	5.13654	5.16299	4.96158	5.49632	5.39176	5.36099	5.70431	5.49838	5.61509	5.8173	5.79346	5.95323	5.27088	5.15405	5.16071	5.45284	5.45056	5.56814	AT5G16800	GCN5-related N-acetyltransferase (GNAT) family protein
246449_at	5.14451	5.25192	5.07489	5.02874	5.06318	5.09602	5.02418	5.02143	5.23561	5.23166	5.17243	5.34263	5.13575	5.05761	5.36917	5.19063	5.23107	5.37723	AT5G16810	ATP binding / protein kinase
246450_at	3.7608	3.38156	3.41971	3.71661	3.84831	3.85019	3.70642	3.84936	3.87926	3.8433	4.09838	4.09636	3.62215	3.37879	3.62951	3.746	3.76463	3.8818	AT5G16820	HSF3 (HEAT SHOCK FACTOR 3); DNA binding / transcription factor
246451_at	7.04997	6.99588	6.93663	6.87539	6.84581	6.82718	6.8226	6.9786	6.85607	6.72724	6.80386	6.73442	6.789	6.90317	6.80426	6.69814	6.74717	6.80276	AT5G16760	inositol 1,3,4-trisphosphate 5/6-kinase
246452_at	6.70932	6.63059	6.88935	6.75704	6.68019	6.76412	6.64401	6.69478	6.58787	6.54239	6.52809	6.50756	6.59295	6.70128	6.57016	6.70309	6.54609	6.57625	AT5G16840	BPA1 (BINDINGPARTNEROFACD11 1); nucleic acid binding / nucleotide binding / oxidoreductase
246453_at	6.49737	6.22374	6.28668	6.44461	6.56752	6.32531	6.51649	6.26926	6.68005	6.49699	6.45851	6.5369	6.16461	6.00312	6.30563	6.50738	6.30935	6.282	AT5G16830	SYP21 (SYNTAXIN OF PLANTS 21); SNAP receptor
246454_at	7.58481	7.45715	7.78747	7.40652	7.22032	7.34021	7.54137	7.40224	7.45282	7.49913	7.45373	7.38436	7.52522	7.38867	7.5063	7.51347	7.39391	7.70538	AT5G16710	DHAR3 (dehydroascorbate reductase 1); glutathione dehydrogenase (ascorbate)
246455_at	2.05618	1.85712	1.9882	1.99962	2.13944	2.17131	1.84198	2.07557	2.05282	1.97957	1.79984	1.96482	1.9203	2.10296	1.9882	1.97689	2.2383	2.02285	AT5G16790	EXPRESSED IN: shoot apex; CONTAINS InterPro DOMAIN/s: Tho complex subunit 7 (InterPro:IPR018018), Tho complex subunit 7/Mft1p (InterPro:IPR008501); BEST Arabidopsis thaliana protein match is: unknown protein (TAIR:AT3G02950.1); Has 1782 Blast hits to 1524
246456_at	1.29654	1.19955	1.23239	1.43279	1.23971	1.24769	0.998366	1.18512	1.09045	1.36773	1.19067	1.30021	1.23057	1.14996	1.23379	1.50761	1.28647	1.46257	AT5G16850	ATTERT (TELOMERASE REVERSE TRANSCRIPTASE); telomerase/ telomeric template RNA reverse transcriptase
246457_at	5.12697	5.18235	5.15795	5.40911	5.62123	5.2168	4.72084	5.29842	5.00032	4.98714	5.1652	5.16151	5.18005	5.22154	5.3376	5.26346	5.57469	5.2221	AT5G16750	TOZ (TORMOZEMBRYO DEFECTIVE); nucleotide binding
246458_at	1.51034	1.52225	1.55245	1.27182	1.98894	1.56021	1.58623	1.51034	1.55859	1.65649	1.30657	1.54971	1.59708	1.63646	1.29228	1.54042	1.35896	1.545	AT5G16860	pentatricopeptide (PPR) repeat-containing protein
246459_at	0.933808	0.973234	1.06568	1.18581	1.08331	1.1581	1.11228	1.10719	0.954548	1.16905	1.26909	1.21548	1.01773	1.26743	1.0339	1.16637	0.911479	1.02417	AT5G16900	leucine-rich repeat protein kinase, putative
246460_at	4.84919	4.9509	5.01835	5.14987	5.35057	5.34709	5.49299	5.26281	5.50145	5.14677	5.09725	5.24426	4.91627	4.85634	4.83532	4.97413	4.91758	4.87896	AT5G16910	CSLD2 (CELLULOSE-SYNTHASE LIKE D2); cellulose synthase/ transferase, transferring glycosyl groups
246461_at	3.674	3.77416	3.82428	4.02872	4.18583	3.98716	3.20137	3.73682	3.64081	3.12423	3.50532	3.50146	3.80736	4.01158	3.89957	3.75721	3.97708	3.95771	AT5G16930	AAA-type ATPase family protein
246462_at	4.82379	4.65399	4.47076	4.32342	4.35869	4.1676	4.37562	4.34755	4.57294	4.58448	4.39499	4.51543	4.47518	4.58995	4.61373	4.45457	4.21627	4.57315	AT5G16940	carbon-sulfur lyase
246463_at	5.58902	5.0137	5.33124	5.31344	5.46128	5.09295	4.5906	5.08943	5.4358	4.33124	3.89445	4.16022	4.43002	4.29977	4.79097	4.22692	4.1791	4.18916	AT5G16970	AT-AER (alkenal reductase); 2-alkenal reductase
246464_at	4.12693	3.58717	4.20663	3.71439	4.14232	3.4821	2.25502	2.88849	3.45735	2.10944	1.72058	1.51284	2.62517	2.5508	2.85911	1.58838	2.34636	2.10944	AT5G16980	NADP-dependent oxidoreductase, putative
246465_at	2.07221	1.86631	1.45409	1.62342	1.72285	1.74567	1.27346	1.44086	1.53496	0.986084	1.08171	0.986084	1.21846	1.44002	1.50731	1.06618	1.41239	0.991723	no_match	no_match
246466_at	6.66631	6.68853	6.71388	6.19904	6.59135	6.20219	5.51002	5.94065	5.84833	5.48112	5.24045	5.13077	6.32791	6.177	6.39183	6.10327	6.14642	5.73461	AT5G17010	sugar transporter family protein
246467_at	2.79872	2.83278	2.69125	2.38817	2.35528	2.36227	2.34134	2.30104	2.34718	2.26285	2.67576	2.5416	2.7365	2.65669	2.865	2.55849	2.55441	2.55458	AT5G17040	UDP-glucoronosyl/UDP-glucosyl transferase family protein
246468_at	7.52129	7.48108	7.61066	6.26011	6.35703	6.22632	5.50726	5.67956	5.43974	5.39187	5.48636	5.35402	7.04984	6.88747	6.96551	6.58929	6.11619	5.87856	AT5G17050	UGT78D2 (UDP-GLUCOSYL TRANSFERASE 78D2); UDP-glycosyltransferase/ anthocyanidin 3-O-glucosyltransferase/ quercetin 3-O-glucosyltransferase/ transferase, transferring glycosyl groups
246469_at	4.68539	4.90437	4.92523	4.83576	4.87509	4.91364	4.88293	4.86843	4.8249	4.8983	5.05922	4.96925	4.82431	4.96158	4.9042	4.98527	4.87121	5.02793	AT5G17070	unknown protein
246470_at	0.89326	0.81193	0.691023	0.747412	1.03322	0.640402	0.71406	0.697296	0.535948	0.833237	0.710032	0.841293	0.680112	0.919425	0.723337	0.880892	0.740376	0.856861	AT5G17080	cathepsin-related
246471_s_at	0.779345	0.818319	0.876973	0.811033	0.757147	0.753669	0.737223	0.545819	0.602098	0.687433	0.535011	0.780487	0.927261	0.755192	0.587807	0.659372	0.986084	0.94043	AT5G17100;AT5G17110	[AT5G17100, FUNCTIONS IN: molecular_function unknown; INVOLVED IN: biological_process unknown; LOCATED IN: cellular_component unknown; EXPRESSED IN: male gametophyte; EXPRESSED DURING: L mature pollen stage; CONTAINS InterPro DOMAIN/s: Cystatin-related, p
246472_at	0.932217	1.03319	0.953469	1.02515	1.02565	1.11173	0.979174	0.882632	0.968585	0.960817	0.836183	0.927634	0.854718	0.949159	1.03378	0.898593	0.927938	0.932217	AT5G17130	cysteine-type peptidase
246473_at	0.866723	0.970501	0.973234	0.764632	0.904447	1.02135	1.20486	0.935306	0.985002	1.04221	0.819794	0.958379	0.976864	0.935306	0.92669	1.12129	1.07017	1.03236	AT5G17140	cysteine proteinase-related
246474_at	0.844877	0.876856	0.904394	1.06603	0.974528	0.775945	0.931496	0.9823	0.950069	1.01106	1.04446	1.02348	0.996948	1.00394	0.913014	1.17501	0.824889	1.02093	AT5G17150	FUNCTIONS IN: molecular_function unknown; INVOLVED IN: biological_process unknown; LOCATED IN: cellular_component unknown; EXPRESSED IN: leaf whorl, embryo, sepal, flower; EXPRESSED DURING: 4 anthesis, petal differentiation and expansion stage, D bilatera
246475_at	3.28801	3.38695	3.3626	3.59043	3.10962	3.53542	3.78582	3.48978	3.39288	3.96517	4.03657	3.87015	3.45836	3.58585	3.58362	3.65501	3.40238	3.79881	AT5G16720	unknown protein
246476_at	5.03437	4.76707	5.02021	5.24619	5.4524	5.2974	5.38258	5.37161	5.59236	5.28834	5.20452	5.55494	4.59121	4.48584	4.99402	4.67451	5.32443	4.98835	AT5G16730	LOCATED IN: chloroplast; EXPRESSED IN: 23 plant structures; EXPRESSED DURING: 13 growth stages; CONTAINS InterPro DOMAIN/s: Spectrin/alpha-actinin (InterPro:IPR018159); BEST Arabidopsis thaliana protein match is: unknown protein (TAIR:AT3G02930.1); Has 24
246477_at	1.85632	1.86339	1.42479	1.8339	1.86614	1.85994	1.46754	1.61675	1.71626	1.75883	1.88988	1.58794	1.81387	1.70373	1.69195	1.95696	1.72191	1.61843	AT5G16770	AtMYB9 (myb domain protein 9); DNA binding / transcription factor
246478_at	4.40109	4.49342	4.5523	4.10413	4.3937	4.18859	3.4379	4.15177	3.80909	3.35185	3.44379	3.39713	4.27412	4.26645	4.41156	3.73686	4.11412	3.96396	AT5G15980	pentatricopeptide (PPR) repeat-containing protein
246479_at	5.82068	6.09294	6.12577	6.11249	5.96128	6.00861	6.06615	6.09653	5.98517	6.02919	6.21082	6.11463	6.07581	6.23096	6.0929	5.99922	6.00823	6.10263	AT5G16060	FUNCTIONS IN: molecular_function unknown; INVOLVED IN: biological_process unknown; LOCATED IN: cellular_component unknown; EXPRESSED IN: 22 plant structures; EXPRESSED DURING: 13 growth stages; CONTAINS InterPro DOMAIN/s: Cytochrome c oxidase biogenesis p
246480_at	6.6134	6.83179	6.82856	6.96081	6.73889	6.92764	6.79949	6.94587	6.55172	6.76753	6.91949	6.82692	6.77503	6.83074	6.76502	6.90718	6.89948	6.95547	AT5G16070	chaperonin, putative
246481_s_at	9.34851	8.57644	8.8126	9.29247	8.75589	8.35719	7.95718	8.95423	8.5878	7.42242	7.69224	7.70916	8.70532	8.2831	9.01176	9.28663	7.81606	8.22256	AT5G15960;AT5G15970	[AT5G15960, KIN1];[AT5G15970, KIN2]
246482_at	5.26057	5.19696	5.42957	5.60442	5.63491	5.53194	5.69311	5.65604	5.83453	5.5785	5.52474	5.56017	5.40495	5.3053	5.12796	5.5115	5.56548	5.51383	AT5G15930	PAM1 (plant adhesion molecule 1); RAB GTPase activator
246483_at	5.74592	5.8417	5.60903	5.81867	5.84019	5.91254	6.29039	6.33271	6.07154	6.17042	6.21889	6.17663	5.84155	5.92603	5.74565	5.71602	6.02601	6.10786	AT5G16000	NIK1 (NSP-INTERACTING KINASE 1); kinase
246484_at	4.52738	4.77084	4.8154	4.6906	4.45088	4.74827	4.38416	4.55289	4.28636	4.23541	4.30202	4.4754	4.53952	4.62822	4.50807	4.47989	4.72742	4.34481	AT5G16040	regulator of chromosome condensation (RCC1) family protein
246485_at	1.80483	1.47695	1.80839	1.37391	1.63879	1.76119	1.89656	2.01443	2.14393	1.91704	1.76553	1.74206	1.67485	1.968	1.73417	1.90828	2.14958	1.95424	AT5G16080	AtCXE17 (Arabidopsis thaliana carboxyesterase 17); hydrolase
246486_at	6.98557	6.84243	6.91753	6.65938	6.64995	6.46704	5.86973	6.3981	6.39241	5.94885	5.78547	5.66532	6.56625	6.71239	6.65517	6.22632	6.31053	6.246	AT5G15910	dehydrogenase-related
246487_at	7.83159	8.111	7.86923	8.3192	8.07284	8.42388	8.39769	8.57434	8.32328	8.69618	8.86928	8.6796	8.40772	7.97043	8.1744	8.37055	8.42474	8.64486	AT5G16030	unknown protein
246488_at	7.62989	7.41951	7.32708	7.50331	7.62363	7.29807	7.41118	7.42941	7.62636	7.60593	7.29971	7.68446	7.24812	7.2201	7.26836	7.57688	7.63349	7.21677	AT5G16010	3-oxo-5-alpha-steroid 4-dehydrogenase family protein / steroid 5-alpha-reductase family protein
246489_at	7.44171	7.49461	7.70577	7.53658	7.50196	7.56768	7.5211	7.50646	7.4667	7.46036	7.48771	7.46216	7.52011	7.59981	7.53149	7.59053	7.47747	7.44433	AT5G16050	GRF5 (GENERAL REGULATORY FACTOR 5); ATP binding / protein binding / protein phosphorylated amino acid binding
246490_at	7.96187	7.78719	7.51152	6.16313	6.07293	6.16399	5.08736	5.98738	5.61303	4.44283	4.89363	4.6602	6.97287	6.6947	7.11982	6.57656	6.03814	5.34628	AT5G15950;AT5G15948	[AT5G15950, adenosylmethionine decarboxylase family protein];[AT5G15948, CPuORF10 (Conserved peptide upstream open reading frame 10)]
246491_at	1.50099	1.57772	1.43229	1.7323	1.50564	1.56859	1.73625	1.52209	1.45307	1.74135	1.65701	1.34674	1.57577	1.70623	1.4397	1.55094	1.55973	1.66621	AT5G16100	unknown protein
246492_at	4.73113	4.67638	5.06796	4.8123	4.93472	4.87173	4.9422	4.94007	4.93421	4.90945	4.97744	5.07931	4.77039	4.76157	4.72975	4.77634	4.97286	5.2229	AT5G16140	peptidyl-tRNA hydrolase family protein
246493_at	4.43191	4.50802	4.04992	4.82058	4.86747	4.75833	4.70632	4.98202	5.22727	5.18122	4.99299	5.18441	4.73756	4.55352	4.70998	4.68728	5.04649	5.01635	AT5G16180	CRS1 (ARABIDOPSIS ORTHOLOG OF MAIZE CHLOROPLAST SPLICING FACTOR CRS1); RNA splicing factor, transesterification mechanism
246494_at	3.74567	3.40506	3.3436	3.24116	2.98351	3.41813	3.61997	3.38914	3.17247	3.31915	3.46952	3.48516	3.53641	3.9166	3.57714	3.29612	3.41318	3.30593	AT5G16190	ATCSLA11; cellulose synthase/ transferase, transferring glycosyl groups
246495_at	4.51674	4.16308	4.47133	4.20053	3.92722	4.41221	4.2619	3.87723	4.15236	3.8247	4.10283	4.15177	4.06469	4.10669	4.28668	4.66286	4.4666	4.0878	AT5G16200	50S ribosomal protein-related
246496_at	4.93456	4.62364	4.91625	4.81647	4.93808	4.83657	5.09813	5.09138	5.09658	5.07246	4.96364	5.00871	4.80317	4.60606	4.8113	4.9727	4.88913	4.72228	AT5G16210	HEAT repeat-containing protein
246497_at	4.86588	4.64944	4.59937	4.74826	5.11563	4.63887	4.85831	4.96723	5.06512	4.80863	4.7584	4.9202	4.59374	4.38682	4.57298	4.82255	5.07397	4.54866	AT5G16220	octicosapeptide/Phox/Bem1p (PB1) domain-containing protein
246498_at	1.96187	2.18416	2.10403	2.00267	1.94997	1.78825	1.81544	2.16392	1.95326	2.20124	2.20433	1.8496	1.95851	2.00003	2.10849	1.99509	1.76762	2.07663	AT5G16230	acyl-(acyl-carrier-protein) desaturase, putative / stearoyl-ACP desaturase, putative
246499_at	5.37671	5.34138	5.42676	5.62027	5.67869	5.65113	5.87264	5.69577	5.66995	5.88154	5.8778	5.93341	5.37204	5.64946	5.43506	5.77677	5.62729	5.71991	AT5G16260	RNA recognition motif (RRM)-containing protein
246500_at	5.83127	5.91356	6.04975	6.17333	5.92514	6.1701	5.9569	5.983	6.07751	6.02528	6.00546	6.07154	6.13616	6.10779	6.14829	6.34772	6.21598	6.25676	AT5G16270	SYN4 (SISTER CHROMATID COHESION 1 PROTEIN 4)
246501_at	4.71185	4.76158	4.68884	4.80215	4.82233	4.64981	4.84714	4.80374	4.86308	4.71525	4.70557	4.93901	4.52409	4.61032	4.64813	4.74396	4.87354	4.76317	AT5G16280	unknown protein
246502_at	2.99498	2.97936	2.89784	3.04027	2.81095	2.92251	3.04761	3.06658	3.01701	2.95038	3.2958	2.94407	3.19207	3.29889	3.08678	3.04151	3.31575	3.04251	AT5G16240	acyl-(acyl-carrier-protein) desaturase, putative / stearoyl-ACP desaturase, putative
246503_at	9.59149	9.81262	9.80317	9.85702	9.75754	9.77734	9.52227	9.6473	9.4956	9.58813	9.71984	9.58376	9.92357	9.84409	9.87322	9.70066	9.80035	9.8327	AT5G16130	40S ribosomal protein S7 (RPS7C)
246504_at	1.25495	1.41478	1.50382	1.54256	1.61147	1.53755	1.8689	1.74171	1.62362	1.76322	1.96099	1.89004	1.43232	1.61147	1.65977	1.50211	1.62745	1.62678	AT5G16160	unknown protein
246505_at	5.68587	6.32247	6.71693	6.12286	5.34212	6.43145	6.69321	6.20977	5.78306	6.56264	6.84354	6.39355	6.42685	6.81169	6.35993	6.35466	5.90047	6.84011	AT5G16250	unknown protein
246506_at	7.40906	7.21486	7.04776	8.12843	8.17785	8.1371	8.46422	8.11846	8.46023	8.63126	8.74692	8.8805	7.77809	7.45413	7.72297	8.28244	7.95626	8.20429	AT5G16110	unknown protein
246507_at	5.66914	5.37188	5.44542	6.27069	6.09748	6.13555	6.18688	6.18266	6.35273	6.64638	6.6098	6.61409	6.0299	5.6093	5.82328	6.29544	6.11267	6.36103	AT5G16120	hydrolase, alpha/beta fold family protein
246508_at	7.05374	7.11214	7.04459	7.46522	7.19386	7.38815	7.69565	7.72082	7.65439	7.85769	7.7744	7.8051	7.15957	7.26601	7.19085	7.60003	7.59266	7.75619	AT5G16150	PGLCT (PLASTIDIC GLC TRANSLOCATOR); carbohydrate transmembrane transporter/ sugar:hydrogen symporter
246509_at	6.24542	6.28373	6.46286	6.07711	6.22117	6.24076	6.13601	6.12249	6.12749	5.99675	6.09185	5.9371	6.39923	6.24227	6.32669	6.31268	6.14464	6.47817	AT5G16715	EMB2247 (embryo defective 2247); ATP binding / aminoacyl-tRNA ligase/ nucleotide binding / valine-tRNA ligase
246510_at	7.32151	6.71124	6.56754	6.5515	6.7017	6.30072	6.82361	6.89632	7.14101	6.87205	6.69395	6.84102	6.28957	6.13599	6.59873	6.30298	6.64268	6.25722	AT5G15410	DND1 (DEFENSE NO DEATH 1); calcium channel/ calmodulin binding / cation channel/ cyclic nucleotide binding / intracellular cAMP activated cation channel/ intracellular cyclic nucleotide activated cation channel/ inward rectifier potassium channel
246511_at	6.18342	6.48936	6.48499	6.2487	6.32778	6.23109	5.82971	6.22224	5.95402	5.48595	5.67996	5.35617	6.30097	6.20037	6.27146	6.10999	6.29913	5.79373	AT5G15490	UDP-glucose 6-dehydrogenase, putative
246512_at	3.54669	3.52875	3.64588	3.64987	3.44747	3.58434	3.52019	3.73563	3.58235	3.39452	3.52928	3.40929	3.58649	3.48745	3.72231	3.78916	3.14724	3.46028	AT5G15630	IRX6
246513_at	5.13724	5.34232	5.29329	5.18328	5.07995	5.06917	5.21201	5.29263	5.1978	5.16786	5.23314	5.264	5.03448	5.28574	5.12807	5.11633	5.24326	5.0718	AT5G15680	binding
246514_at	2.92655	2.86362	2.74763	3.0452	3.01477	2.8872	2.58191	2.68035	2.80199	2.56292	2.11441	2.25431	3.08854	2.94766	2.93283	2.87777	2.82508	2.65931	AT5G15700	DNA-directed RNA polymerase (RPOT2)
246515_at	3.93313	4.02902	3.77568	3.85747	3.91056	3.8381	4.17364	4.10609	4.12865	4.21706	4.12739	4.09208	4.00831	3.75513	3.94081	4.09829	3.87134	4.09795	AT5G15710	F-box family protein
246516_at	5.10712	5.24657	5.39301	4.53694	5.24241	4.83861	5.00964	4.88557	4.65193	4.5256	4.71485	4.81176	4.98949	5.063	4.96531	4.9082	4.99161	4.69776	AT5G15740	unknown protein
246517_at	2.91566	2.92098	2.95284	2.9421	2.8084	3.01449	2.76693	2.87938	2.74883	2.6449	2.74507	2.81112	3.32331	2.96789	2.82724	2.88643	3.01225	3.13473	AT5G15760	plastid-specific 30S ribosomal protein 3, putative / PSRP-3, putative
246518_at	3.26078	3.32685	3.76284	3.39463	3.69423	3.2005	3.60343	3.94797	3.69726	3.30099	3.31288	3.32553	3.64052	3.48548	3.51931	3.16857	3.5224	3.56191	AT5G15770	AtGNA1 (Arabidopsis thaliana glucose-6-phosphate acetyltransferase 1); N-acetyltransferase/ glucosamine 6-phosphate N-acetyltransferase
246519_at	3.24834	3.14968	3.23262	3.12642	2.95925	2.99772	3.09512	3.28614	3.16683	3.13231	3.2256	3.13695	3.13068	3.13664	3.06265	3.50455	3.57042	3.15261	AT5G15780	pollen Ole e 1 allergen and extensin family protein
246520_at	3.44241	3.54439	3.40506	3.0611	3.10962	3.21972	2.98573	3.06239	3.07482	3.19439	3.17921	3.06258	3.40828	3.40197	3.21913	3.12652	3.15824	3.1415	AT5G15790	zinc finger (C3HC4-type RING finger) family protein
246521_at	6.28763	6.46877	6.43009	6.5534	6.59873	6.46636	6.23986	6.32842	6.26133	6.20821	6.35041	6.386	6.30517	6.48423	6.40604	6.46422	6.58953	6.38942	AT5G15810	N2,N2-dimethylguanosine tRNA methyltransferase family protein
246522_at	4.30455	4.41999	3.82368	4.56135	4.3189	4.58739	5.06677	4.04491	4.39176	5.01912	5.03693	4.96864	4.33319	4.27746	4.2915	4.75479	3.87919	4.69522	AT5G15830	AtbZIP3 (Arabidopsis thaliana basic leucine-zipper 3); DNA binding / transcription factor
246523_at	7.70584	7.36564	7.69456	7.44894	7.57165	7.20493	7.3676	7.3678	7.54628	7.06353	7.056	7.17335	7.12166	6.77456	7.3349	7.50478	7.11519	7.08223	AT5G15850	COL1 (constans-like 1); transcription factor/ zinc ion binding
246524_at	5.20324	4.85898	5.13406	5.5853	5.49461	5.1666	5.08427	5.12734	5.32132	4.78802	4.71051	4.89807	4.84768	4.38886	5.07775	5.2099	4.70085	4.88458	AT5G15860	ATPCME (PRENYLCYSTEINE METHYLESTERASE); prenylcysteine methylesterase
246525_at	1.35476	1.55361	1.69838	1.44486	1.44002	1.34903	1.629	1.70037	1.57602	1.69116	1.65227	1.81519	1.53375	1.38637	1.45736	1.53106	1.55538	1.57921	AT5G15840	CO (CONSTANS); transcription factor/ transcription regulator/ zinc ion binding
246526_at	1.09208	1.06775	0.898964	0.835313	1.05687	0.873439	1.14753	1.20572	1.07842	1.25838	1.11936	1.30357	0.890255	0.957318	0.896271	1.12447	1.18163	1.26762	AT5G15720	GLIP7; carboxylesterase/ lipase
246527_at	6.79448	6.85334	6.87663	6.85888	7.00664	6.64728	6.34751	6.74259	6.57655	6.39307	6.48708	6.38537	6.93582	6.95164	6.96136	6.63985	6.9388	6.81961	AT5G15750	RNA-binding S4 domain-containing protein
246528_at	4.81523	5.09982	5.14531	5.187	5.09379	5.14197	5.04797	4.97856	4.91063	4.80611	4.72395	4.77174	4.97246	5.20443	4.95318	4.73312	5.12386	5.04354	AT5G15640	mitochondrial substrate carrier family protein
246529_at	4.46529	4.34114	4.18041	4.31438	4.71334	4.47163	4.44427	4.51414	4.77458	4.61959	4.41409	4.62678	4.32914	4.26054	4.07361	3.82708	4.44937	4.44847	AT5G15730	serine/threonine protein kinase, putative
246530_at	1.24945	2.01465	1.42724	1.68275	1.60108	1.7732	1.5132	1.7631	1.42476	1.57816	1.56314	1.82043	1.64755	1.96814	1.48473	1.49253	1.432	1.44696	AT5G15725	unknown protein
246531_at	1.44207	1.35199	1.21098	0.965585	1.37608	1.22152	1.09301	0.95704	1.11105	1.20441	1.15183	1.21874	1.45777	1.35302	1.23176	1.20441	0.991733	1.05748	AT5G15800	SEP1 (SEPALLATA1); DNA binding / transcription factor
246532_at	4.99048	4.84663	5.16503	5.3042	5.29904	5.24256	5.58252	5.19622	4.97971	5.69364	5.51341	5.96407	4.92337	5.03891	4.97304	5.52659	5.49033	5.44559	AT5G15870	glycosyl hydrolase family 81 protein
246533_at	4.84459	4.93589	5.0305	5.20709	5.18358	5.08093	5.48213	5.23934	5.20439	5.40645	5.46999	5.59638	4.87293	5.05786	4.9703	5.19673	5.20025	5.39412	AT5G15880	unknown protein
246534_at	1.33095	2.23597	1.75659	1.8415	1.68728	1.94695	1.93069	1.85494	1.40969	1.65784	1.91509	2.00704	1.87889	1.85124	1.82718	1.38444	1.46832	1.75299	AT5G15890	unknown protein
246535_at	1.61939	1.96113	1.86614	1.39451	1.6419	1.5941	1.46899	1.5384	1.37686	1.24603	1.37454	1.66705	1.93649	1.73512	1.64233	1.42465	1.34483	1.42808	AT5G15900	unknown protein
246536_at	4.14348	4.22876	3.95291	4.09629	3.90226	3.75293	3.55463	3.66542	3.71657	3.58415	3.84702	3.87161	4.17972	4.09438	4.13431	3.86803	3.9099	4.22959	AT5G15920	structural maintenance of chromosomes (SMC) family protein (MSS2)
246537_at	1.40676	1.62547	1.74832	1.52153	1.58385	1.53504	1.75402	1.45449	1.44117	1.59374	1.54804	1.2741	1.42987	1.44313	1.56134	1.58117	1.44808	1.44313	AT5G15940	binding / catalytic/ oxidoreductase
246538_at	6.19061	6.60642	6.66785	6.56113	6.30306	6.51768	6.34751	6.40615	6.09851	6.2891	6.47961	6.24595	6.56512	6.87272	6.60567	6.43028	6.40279	6.47331	AT5G15520	40S ribosomal protein S19 (RPS19B)
246539_at	5.77793	5.88289	5.89467	5.83491	5.69163	5.75221	5.87217	5.7977	5.75956	5.67844	5.75619	5.84151	5.84964	6.0061	5.77547	5.53803	5.76135	5.6881	AT5G15460	MUB2 (MEMBRANE-ANCHORED UBIQUITIN-FOLD PROTEIN 2)
246540_at	5.73696	5.82345	5.47243	5.31872	5.35177	5.27615	4.96939	4.88998	4.90686	5.33072	5.53722	5.49381	6.09051	5.7427	5.93148	5.60819	5.3916	5.45465	AT5G15600	SP1L4 (SPIRAL1-LIKE4)
246541_at	5.69635	5.47613	5.52032	5.42432	5.58291	5.37865	5.4213	5.52117	5.54512	5.44821	5.27667	5.35952	5.38703	5.33375	5.41584	5.28939	5.5738	5.36739	AT5G15400	U-box domain-containing protein
246542_at	4.87493	4.59441	4.62498	4.6991	4.66312	4.47968	4.61142	4.78971	4.94416	4.80611	4.56785	4.84012	4.57057	4.33733	4.63699	4.54522	4.60478	4.58383	AT5G15020	SNL2 (SIN3-LIKE 2)
246543_at	1.38483	1.58467	1.39387	1.37803	1.43292	1.5683	1.53473	1.24484	1.45646	1.3905	1.33981	1.29458	1.52964	1.38803	1.40515	1.35616	1.40203	1.58131	AT5G15060	FUNCTIONS IN: molecular_function unknown; INVOLVED IN: biological_process unknown; LOCATED IN: cellular_component unknown; CONTAINS InterPro DOMAIN/s: Lateral organ boundaries, LOB (InterPro:IPR004883); BEST Arabidopsis thaliana protein match is: LBD4 (LO
246544_at	1.17032	1.14545	1.4103	1.13966	1.23817	1.39538	1.20572	1.13858	1.1914	1.20434	1.25939	1.27164	1.18416	1.19494	1.21784	1.44316	1.32852	1.23293	AT5G15100	PIN8 (PIN-FORMED 8); auxin:hydrogen symporter/ transporter
246545_at	0.952588	1.05004	0.895599	0.921011	1.08028	1.12989	1.14043	0.91847	0.91847	1.04407	1.01936	0.986084	1.05325	1.1215	1.00182	0.832602	0.91748	0.904199	AT5G15110	lyase/ pectate lyase
246546_at	8.17813	8.33128	8.4528	8.18469	8.49744	8.19555	7.9677	8.06323	7.976	7.72599	7.82964	7.79421	8.24478	8.23809	8.24696	8.03648	8.1427	7.97875	AT5G15090	VDAC3 (VOLTAGE DEPENDENT ANION CHANNEL 3); voltage-gated anion channel
246547_at	6.77012	6.75805	6.49927	6.29558	6.5721	6.32329	6.4244	6.47429	6.52554	6.61611	6.51351	6.54427	6.52829	6.5566	6.63919	6.60895	6.69217	6.68044	AT5G14970	unknown protein
246548_at	8.43656	8.48576	8.70518	8.5314	8.33184	8.51352	8.72581	8.45514	8.56306	8.79946	8.83301	8.64946	8.62854	8.77638	8.58337	8.55392	8.48162	8.946	AT5G14910	heavy-metal-associated domain-containing protein
246549_at	4.82604	4.92639	4.894	4.75919	4.67672	4.50928	4.76383	4.90741	4.77921	4.53217	4.61647	4.50025	4.83803	4.60606	4.75163	4.7553	4.91756	4.78026	AT5G15050	glycosyltransferase family 14 protein / core-2/I-branching enzyme family protein
246550_at	4.80377	4.59256	5.09774	6.10651	6.16134	5.6796	7.51933	6.89648	7.23732	7.11974	6.95035	7.5996	4.69651	5.1111	4.84788	5.16028	6.1147	6.16866	AT5G14920	gibberellin-regulated family protein
246551_at	2.5385	3.11576	3.24842	2.77613	2.57406	3.21972	2.88379	2.81339	2.90209	2.78755	2.92162	2.81112	2.92176	3.14147	2.8871	2.69769	3.00128	3.08683	AT5G15070	acid phosphatase/ oxidoreductase/ transition metal ion binding
246552_at	1.5238	1.48832	1.54773	1.33617	1.60863	1.27658	1.84213	1.08536	1.58559	1.51274	1.57973	1.43733	1.43525	1.56673	1.15595	1.61759	1.57684	1.56805	AT5G15420	unknown protein
246553_at	5.33664	5.48215	5.39637	5.51713	5.60385	5.46301	5.63179	5.54781	5.61377	5.59209	5.70618	5.65816	5.43436	5.46017	5.48404	5.78227	5.68039	5.6406	AT5G15440	EDL1 (EID1-like 1)
246554_at	8.78573	8.4381	8.83653	8.21429	8.76157	8.23569	7.84645	8.29132	8.29596	7.44687	7.18172	7.36202	8.24256	7.92151	8.41057	8.3621	8.56108	7.82389	AT5G15450	CLPB3 (CASEIN LYTIC PROTEINASE B3); ATP binding / ATPase/ nucleoside-triphosphatase/ nucleotide binding / protein binding
246555_at	4.18857	4.48876	4.39323	4.33716	4.41772	4.23927	4.41317	4.49769	4.38854	3.80798	3.86331	4.04848	4.2321	4.19187	4.43297	4.09837	4.42915	3.75327	AT5G15470	GAUT14 (Galacturonosyltransferase 14); polygalacturonate 4-alpha-galacturonosyltransferase/ transferase, transferring glycosyl groups / transferase, transferring hexosyl groups
246556_at	0.755555	0.793232	0.889886	1.17751	0.684389	0.843941	0.863756	0.912234	0.892876	0.82405	0.727761	0.932245	0.834131	1.14038	0.838087	0.919252	0.827743	0.727114	AT5G15480	zinc finger (C2H2 type) family protein
246557_at	2.55285	3.68552	3.65282	2.91528	2.8717	3.41708	3.5363	3.48851	2.58374	3.48065	3.82756	3.47129	3.42865	3.42521	3.56948	3.07669	2.90407	3.84485	AT5G15510	FUNCTIONS IN: molecular_function unknown; INVOLVED IN: biological_process unknown; EXPRESSED IN: 17 plant structures; EXPRESSED DURING: 7 growth stages; CONTAINS InterPro DOMAIN/s: Targeting for Xklp2 (InterPro:IPR009675); BEST Arabidopsis thaliana protei
246558_at	4.12543	4.2173	4.05725	4.12625	4.18531	3.93685	3.83106	4.0972	4.17556	4.05045	4.07005	4.06457	4.07473	3.94013	3.97845	4.11838	4.31038	4.36023	AT5G15540	EMB2773 (EMBRYO DEFECTIVE 2773); binding / protein binding / zinc ion binding
246559_at	5.59623	5.76206	5.9027	6.00518	6.06835	5.86967	5.70229	5.78946	5.52592	5.55964	5.66886	5.85617	5.76874	6.10971	5.78936	5.74013	5.8728	5.80221	AT5G15550	transducin family protein / WD-40 repeat family protein
246560_at	1.36957	1.65675	1.41693	1.34846	1.44468	1.04708	1.39529	1.39135	1.2613	1.59804	1.27242	1.38639	1.29951	1.45486	1.40784	1.33061	1.24091	1.43702	AT5G15560	unknown protein
246561_at	4.29164	4.06263	4.07296	4.21935	4.39429	4.05245	4.32808	4.18759	4.24956	4.21038	4.18941	4.28186	4.15805	4.4022	4.34305	4.4644	4.27849	4.31164	AT5G15570	FUNCTIONS IN: molecular_function unknown; INVOLVED IN: biological_process unknown; LOCATED IN: cellular_component unknown; EXPRESSED IN: 23 plant structures; EXPRESSED DURING: 13 growth stages; CONTAINS InterPro DOMAIN/s: Bromodomain transcription factor
246562_at	3.68097	4.15754	4.03846	4.29645	3.66357	4.09316	4.4245	4.58364	4.3031	4.78792	4.97744	4.9436	3.99416	4.38385	4.12456	4.13199	4.41661	4.75481	AT5G15580	LNG1 (LONGIFOLIA1)
246563_at	0.721902	0.546043	0.613014	0.984051	0.607179	0.553108	1.01099	0.968997	0.708971	0.919369	1.008	1.20572	0.845242	0.772436	0.84298	0.968696	0.624139	0.962646	AT5G15581	unknown protein
246564_at	6.39066	6.66874	6.61603	6.68734	6.66175	6.65716	6.75849	6.72356	6.52833	6.53004	6.71151	6.71276	6.54219	6.66155	6.66011	6.69641	6.61893	6.74383	AT5G15610	proteasome family protein
246565_at	4.99373	5.61015	5.80968	5.88911	5.40555	5.78827	5.72368	5.77808	5.36392	5.69318	5.99531	5.79762	5.86697	5.73284	5.63805	5.75777	5.94997	6.0054	AT5G15530	BCCP2 (BIOTIN CARBOXYL CARRIER PROTEIN 2); biotin binding
246566_at	4.37467	4.47561	4.20099	4.16824	3.62138	4.28051	4.07154	3.97239	4.04711	4.22727	4.45492	4.45698	4.45404	4.41366	4.36249	4.23718	3.66519	4.28137	AT5G14940	proton-dependent oligopeptide transport (POT) family protein
246567_at	4.55294	4.59188	4.27826	4.5116	4.66235	4.59105	4.58436	4.73535	4.7439	4.62488	4.59188	4.63691	4.31346	4.62979	4.31581	4.32627	4.67226	4.43904	AT5G14950	GMII (GOLGI ALPHA-MANNOSIDASE II); alpha-mannosidase
246568_at	1.73969	2.01773	1.72236	1.49166	1.78522	1.7827	1.60825	1.74925	1.73946	1.71908	1.5655	1.73013	1.54884	1.78245	1.60554	1.85971	1.64269	1.98824	AT5G14960	DEL2 (DP-E2F-LIKE 2); DNA binding / transcription factor
246569_at	0.944344	1.17688	1.2031	1.17376	1.07424	1.05155	1.20572	0.95836	1.05004	1.00794	1.15219	1.04793	1.17104	1.07222	0.952555	1.45957	1.236	1.19802	AT5G14980	esterase/lipase/thioesterase family protein
246570_at	0.372086	0.370289	0.535011	0.550583	0.764088	0.592977	0.572879	0.523765	0.530657	0.486067	0.436614	0.549289	0.324266	0.56001	0.461961	0.424022	0.427692	0.619142	AT5G14990	FUNCTIONS IN: molecular_function unknown; INVOLVED IN: biological_process unknown; LOCATED IN: cellular_component unknown; EXPRESSED IN: flower; EXPRESSED DURING: 4 anthesis; BEST Arabidopsis thaliana protein match is: myosin heavy chain-related (TAIR:AT2
246571_at	1.33183	1.45265	1.42449	1.44827	1.38809	1.60099	1.49589	1.35174	1.44229	1.53646	1.53356	1.52048	1.59397	1.36411	1.4067	1.19794	1.41351	1.59271	no_match	no_match
246572_at	2.57564	2.49255	2.36095	2.32324	2.5276	2.34213	2.32646	2.44762	2.29172	2.16925	2.22484	2.69221	2.5162	2.42987	2.44232	2.40683	2.77176	2.36434	AT5G15010	pentatricopeptide (PPR) repeat-containing protein
246573_at	1.71839	2.08946	2.23527	1.35296	1.34498	1.64771	1.84294	1.65548	1.65795	1.46868	1.40789	1.43733	1.90051	1.39892	1.86352	2.12269	1.6233	1.63401	AT1G31690	amine oxidase/ copper ion binding / quinone binding
246574_at	2.39771	2.11826	2.28079	2.00639	2.03576	2.35575	2.38554	2.12056	2.37194	2.33673	2.31535	2.26259	2.32735	2.36513	2.33907	2.50938	2.52157	2.44903	AT1G31670	copper amine oxidase, putative
246575_at	6.08481	6.04266	5.97248	5.75615	6.02433	5.63715	5.29499	5.50602	5.34837	5.23585	5.42265	5.258	5.84742	6.09607	5.87019	5.63496	5.86981	5.68395	AT1G31660	FUNCTIONS IN: molecular_function unknown; INVOLVED IN: biological_process unknown; LOCATED IN: cellular_component unknown; EXPRESSED IN: 21 plant structures; EXPRESSED DURING: 13 growth stages; CONTAINS InterPro DOMAIN/s: Bystin (InterPro:IPR007955); Has
246576_at	5.40717	5.32525	5.32206	5.01393	5.17965	4.967	4.97242	5.02972	4.81768	5.04269	5.20755	5.03627	5.24948	5.16958	5.30131	5.31871	5.08053	5.21963	AT1G31650	ROPGEF14; Rho guanyl-nucleotide exchange factor
246577_at	0.954457	1.2078	0.886514	1.2862	1.06133	1.25371	1.26229	1.09318	1.2078	1.39801	1.19544	1.17342	1.36108	1.3888	1.1876	1.23351	1.30265	1.33336	AT1G31640	AGL92 (AGAMOUS-LIKE 92); DNA binding / transcription factor
246578_at	0.479528	0.510203	0.462115	0.510471	0.535011	0.61553	0.580726	0.41453	0.66012	0.432313	0.412584	0.441354	0.486067	0.495845	0.549428	0.605475	0.372733	0.475589	AT1G31630	AGL86 (AGAMOUS-LIKE 86); DNA binding / transcription factor
246579_at	1.10946	1.00854	0.956575	0.957305	0.917255	0.847298	0.959194	0.706368	0.952221	0.956575	0.79995	0.871066	0.995539	0.956575	0.841529	1.24861	0.956575	1.20993	AT1G31620	unknown protein
246580_at	4.59727	5.0713	5.1984	4.5101	4.36559	4.93143	5.23944	4.92327	4.79423	4.22444	4.39493	4.33654	4.75799	4.49729	4.36899	3.97592	4.1139	3.97874	AT1G31770	ABC transporter family protein
246581_at	2.84815	2.97578	2.87665	3.17754	3.06568	3.02212	2.93579	3.06047	2.81095	2.84843	3.01816	2.8966	3.03556	3.01158	3.07959	3.09657	2.84848	3.09266	AT1G31760	SWIB complex BAF60b domain-containing protein
246582_at	3.76681	3.14152	2.93721	2.9448	2.93647	2.95461	3.23	2.88863	3.0409	2.63388	2.62321	2.71243	3.16895	2.95033	2.8727	2.93721	2.87136	2.92997	AT1G31750	proline-rich family protein
246583_at	5.02561	4.82157	4.82079	4.85369	4.99993	4.9232	4.76009	4.92886	5.12186	4.88824	4.87328	4.79209	4.89413	4.80215	4.97981	5.01476	4.90442	4.73158	AT5G14720	protein kinase family protein
246584_at	2.93935	3.00392	2.86026	2.74706	2.5276	2.94695	3.06341	2.75728	3.11179	2.79604	2.86856	2.68499	2.54904	2.41019	2.43764	2.22889	1.97426	2.55458	AT5G14730	unknown protein
246585_at	1.9933	2.74237	2.37824	2.6704	2.67733	2.46338	2.15095	2.40626	2.16287	2.35826	2.95233	2.94902	2.61698	2.65079	2.69607	2.0211	2.66061	2.68878	AT5G14750	ATMYB66 (MYB DOMAIN PROTEIN 66); DNA binding / protein binding / transcription factor/ transcription regulator
246586_at	1.36331	1.43048	1.21331	1.48622	1.56283	1.64721	1.45206	1.42032	1.50517	1.4714	1.14395	1.26038	1.24764	1.25708	1.23176	1.50761	1.51607	1.27856	AT5G14770	pentatricopeptide (PPR) repeat-containing protein
246587_at	2.75998	2.44316	2.57847	2.57975	2.56548	2.63751	2.5276	2.32515	2.54387	2.66237	2.56841	2.53019	2.76209	2.57934	2.45163	2.63136	2.32704	2.65745	AT5G14830	transposable element gene
246588_at	0.783813	0.830039	0.801813	0.869715	1.04467	1.10772	0.930219	0.866415	0.85604	0.990682	1.00628	1.06085	0.660759	0.673068	0.814645	0.814645	0.929692	0.918532	no_match	no_match
246589_at	1.73486	2.04158	1.89903	1.80264	1.81463	1.68992	1.96048	1.70504	1.7761	1.59804	1.69987	1.62678	2.07274	2.02447	1.87246	1.76265	1.71102	1.86936	AT5G14860	transferase, transferring glycosyl groups
246590_at	0.960763	1.19955	1.01094	0.895714	0.857893	0.887358	0.80937	0.961999	0.921087	1.14672	0.873596	0.93551	1.01034	1.02565	0.919217	1.12048	1.00622	1.09746	AT5G14870	CNGC18 (CYCLIC NUCLEOTIDE-GATED CHANNEL 18); calmodulin binding / cyclic nucleotide binding / ion channel
246591_at	7.20411	7.01585	6.84883	6.63902	6.77611	6.62064	6.22002	6.42985	6.47822	6.35634	6.45056	6.4695	6.96688	6.52288	6.989	6.83142	6.80555	6.57769	AT5G14880	potassium transporter, putative
246592_at	0.963004	0.982646	1.04574	1.18412	0.993	1.09055	1.2822	1.02167	1.23319	1.06087	1.1447	1.15783	1.0268	1.03716	0.963633	1.12609	1.03692	1.02167	AT5G14890	NHL repeat-containing protein
246593_at	4.07901	4.13959	4.45987	4.38344	4.30999	4.04986	4.50719	4.51855	4.18855	4.20712	4.45493	4.10187	4.27401	4.19187	4.33697	4.31375	4.51912	4.31781	AT5G14790	binding
246594_at	7.02431	7.03359	7.25462	7.37972	7.57522	7.40829	7.2796	7.39457	7.18521	7.32258	7.49028	7.38726	7.18384	7.287	7.20639	7.40858	7.40355	7.48253	AT5G14800	P5CR (PYRROLINE-5- CARBOXYLATE (P5C) REDUCTASE); pyrroline-5-carboxylate reductase
246595_at	9.09097	8.10962	7.47854	8.19029	8.16483	7.72228	7.51176	8.11753	8.49849	8.07589	7.60975	7.98757	7.1646	6.92788	7.96398	7.60241	7.64433	7.31338	AT5G14780	FDH (FORMATE DEHYDROGENASE); NAD or NADH binding / binding / catalytic/ cofactor binding / oxidoreductase, acting on the CH-OH group of donors, NAD or NADP as acceptor
246596_at	11.054	11.0019	10.8807	11.194	11.1189	11.1845	11.1591	11.1087	11.2216	11.2096	11.1837	11.2213	11.0776	11.0768	11.1584	11.2727	11.1534	11.2453	AT5G14740	CA2 (CARBONIC ANHYDRASE 2); carbonate dehydratase/ zinc ion binding
246597_at	6.55236	6.70543	6.493	4.70772	5.38916	5.04407	3.68838	4.25286	4.2613	3.89206	3.82431	3.62908	5.89827	6.45717	6.10029	5.08731	4.79024	4.83463	AT5G14760	AO (L-ASPARTATE OXIDASE); L-aspartate oxidase/ electron carrier/ oxidoreductase
246598_at	4.30648	4.56737	4.5833	4.36987	4.6771	4.28911	4.39837	4.44012	4.4557	4.42088	4.30067	4.33254	4.36281	4.52344	4.35682	4.5804	4.57487	4.14555	AT5G14850	mannosyltransferase, putative
246599_at	1.23462	0.930825	1.11359	1.4687	1.16188	1.05407	1.56524	1.31534	1.22094	1.24735	1.14328	1.02131	1.01707	1.44462	1.18795	1.304	1.56411	1.20244	AT5G14900	helicase associated (HA2) domain-containing protein
246600_at	1.60151	1.29151	1.26414	1.79984	1.99581	2.36841	2.02023	2.17387	2.21705	2.78544	2.33161	2.49374	1.48937	1.83317	1.52145	2.22736	2.54848	2.2736	AT5G14930	SAG101 (SENESCENCE-ASSOCIATED GENE 101); carboxylesterase/ triacylglycerol lipase
246601_at	6.28152	6.33595	6.30187	6.45544	6.33423	6.47133	6.02034	6.54689	6.39923	6.83153	7.06406	6.78043	7.02321	6.75985	6.97721	6.85801	6.78517	6.52824	AT1G31710	copper amine oxidase, putative
246602_at	4.27904	4.36297	4.13921	4.44647	4.3112	4.65541	3.91362	4.60869	4.57426	4.80611	5.06203	4.8905	4.75011	4.74328	4.89598	4.76443	4.8824	4.4698	AT1G31710	copper amine oxidase, putative
246603_at	2.93122	3.19452	3.74494	2.85391	2.37287	2.88642	2.89525	2.99003	2.54979	2.56212	2.54349	2.57194	3.42642	2.49679	3.14523	3.29034	2.76881	2.81035	AT1G31690	amine oxidase/ copper ion binding / quinone binding
246604_at	1.57745	1.78061	1.6842	1.98208	1.48726	1.66238	1.64593	1.68414	1.67158	1.67963	1.66078	1.4783	1.67963	1.72291	1.64226	1.78169	1.60175	1.72868	no_match	no_match
246605_at	0.945634	0.810304	0.615869	0.758038	0.802978	0.687131	0.823286	0.783825	0.846643	0.852525	0.736252	0.681199	0.913955	0.846254	0.707409	1.15154	0.873098	0.742775	AT5G35340	transposable element gene
246606_at	1.10227	1.36723	1.20209	0.878274	1.10768	1.31445	1.17801	1.36009	1.18179	1.19978	1.10377	1.41577	1.13946	1.27196	1.22095	1.51265	1.05348	1.18537	no_match	no_match
246607_at	3.9074	3.83484	3.69832	3.90658	3.9431	3.96239	3.86757	3.8951	4.10092	4.26782	4.1492	3.98583	3.8338	4.15602	3.76657	4.02835	4.16734	3.94422	AT5G35370	ATP binding / carbohydrate binding / kinase/ protein kinase/ protein serine/threonine kinase/ protein tyrosine kinase/ sugar binding
246608_at	1.07718	0.882245	1.23966	0.923572	1.13799	1.17715	1.11383	0.988057	0.850909	0.95273	0.933814	0.888004	0.95273	0.980489	0.799851	0.947186	0.823644	1.00247	AT5G35380	protein kinase family protein
246609_at	1.04533	1.18731	0.882027	0.747412	0.954147	1.00124	1.20572	0.797259	0.888668	0.986084	0.999606	1.06792	1.06114	1.25365	0.862913	0.996655	0.934724	0.98783	AT5G35390	leucine-rich repeat transmembrane protein kinase, putative
246610_at	3.35169	3.51086	3.38408	3.36692	3.50421	3.29072	2.91215	3.11696	3.24161	3.32226	3.08018	3.10126	3.37509	3.31989	3.2754	3.22892	3.39158	3.37209	no_match	no_match
246611_at	5.8008	5.66168	5.67486	6.08135	5.89321	6.01283	6.20382	6.08829	6.04413	6.26301	6.31214	6.37663	5.77209	5.60538	5.90135	6.16534	6.12844	6.03178	AT5G35330	MBD02 (METHYL-CPG-BINDING DOMAIN PROTEIN 02); DNA binding / DNA demethylase
246612_at	4.82248	4.9271	6.57083	6.03692	6.17842	5.7218	6.58677	6.33269	5.86429	5.24701	5.57027	5.95422	5.00651	4.69427	4.87855	5.87353	5.67581	5.10867	AT5G35320	unknown protein
246613_at	8.34991	8.36644	8.35318	8.43942	8.45823	8.41478	8.2421	8.3951	8.35518	8.36268	8.46771	8.30941	8.55614	8.38008	8.36959	8.36381	8.62293	8.53708	AT5G35360	CAC2; acetyl-CoA carboxylase/ biotin carboxylase
246614_at	2.84256	2.63633	2.62238	2.42807	2.63944	2.56618	2.46253	2.69865	2.8638	2.67956	2.59691	2.8341	2.65242	2.45887	2.72535	2.21432	2.76099	2.65149	AT5G35410	SOS2 (SALT OVERLY SENSITIVE 2); kinase/ protein kinase
246615_at	1.70083	1.44714	1.64881	1.39543	1.52514	1.60572	1.80966	1.36514	1.58375	1.65424	1.73647	1.33748	1.66575	1.73647	1.20993	1.55639	1.69568	1.45646	AT5G35420	transposable element gene
246616_at	1.26064	1.37641	1.64488	1.30365	1.63145	1.38792	1.40335	1.44552	1.42812	1.43788	1.34115	1.39715	1.41566	1.42132	1.39697	1.25251	1.43234	1.42901	AT5G36260	aspartyl protease family protein
246617_at	2.32373	2.34705	2.36095	2.32876	2.15842	2.45423	2.14468	2.18587	2.34706	2.20137	2.33065	2.36674	2.40995	2.54258	2.41762	2.51112	2.3124	2.19945	AT5G36270	pseudogene of dehydroascorbate reductase
246618_at	0.896198	0.98988	0.933021	0.862805	0.880394	0.888598	0.929725	0.908946	0.938182	0.901813	0.93414	0.875759	0.839966	1.11055	0.92109	1.23552	0.926039	0.922363	AT5G36280	FUNCTIONS IN: molecular_function unknown; INVOLVED IN: biological_process unknown; BEST Arabidopsis thaliana protein match is: mtACP2 (mitochondrial acyl carrier protein 2); acyl carrier/ metal ion binding (TAIR:AT1G65290.1); Has 8 Blast hits to 8 protein
246619_at	7.01222	7.21746	7.26966	7.35609	7.30338	7.45175	7.52577	7.51844	7.41419	7.34954	7.3376	7.35837	7.21692	7.29033	7.0822	7.28733	7.37592	7.34593	AT5G36290	unknown protein
246620_at	4.93598	3.54934	1.58999	1.84721	2.25363	1.88696	1.48858	1.83486	2.59578	2.64479	1.81306	2.49374	2.58884	2.79699	4.167	2.22468	3.13189	2.15451	AT5G36220	CYP81D1 (CYTOCHROME P450 81D1); electron carrier/ heme binding / iron ion binding / monooxygenase/ oxygen binding
246621_at	7.97777	8.02577	8.03001	8.09435	7.85582	8.15603	8.00307	8.15821	7.94274	8.05251	8.06743	8.01924	8.0471	8.02234	7.95462	7.98699	8.01642	8.10622	AT5G36230	eIF4-gamma/eIF5/eIF2-epsilon domain-containing protein
246622_at	4.55344	4.62047	4.48264	4.90033	4.75449	5.01059	5.00758	5.02499	5.06617	5.12461	4.86206	5.05541	4.60004	4.77682	4.54036	4.82441	4.99883	5.00715	AT5G36250	protein phosphatase 2C, putative / PP2C, putative
246623_at	8.65456	8.68202	8.63865	8.78554	8.92486	8.64174	8.03242	8.58577	8.2315	8.25875	8.29514	8.22554	8.66559	8.83779	8.74583	8.58011	8.88119	8.57814	AT1G48920	ATNUC-L1; nucleic acid binding / nucleotide binding
246624_at	1.6612	1.70432	1.52803	1.66929	1.64313	1.46852	1.71446	1.46418	1.55451	1.62879	1.32893	1.56984	1.53703	1.61798	1.54753	1.7148	1.47149	1.55145	AT1G48910	YUC10; FAD binding / monooxygenase/ oxidoreductase
246625_at	2.4311	2.44162	2.36095	2.32135	2.63227	2.35575	2.65135	2.33714	2.38962	2.42596	2.3948	2.41684	2.48657	2.32671	2.36095	2.48692	2.4797	2.41331	AT1G48880	unknown protein
246626_at	3.19192	3.26461	3.00687	3.09112	3.12721	3.15926	2.816	2.59146	3.01934	3.02903	2.951	2.95539	3.28239	3.19119	2.92518	2.92268	2.95539	2.81523	AT1G48870	WD-40 repeat family protein
246627_s_at	8.40082	8.36068	8.50862	8.19779	8.41111	8.14365	7.74658	8.02658	8.00595	7.65742	7.68559	7.61142	8.26062	8.18037	8.23577	7.95004	8.14099	8.06639	AT2G45300;AT1G48860	[AT2G45300, 3-phosphoshikimate 1-carboxyvinyltransferase / 5-enolpyruvylshikimate-3-phosphate / EPSP synthase];[AT1G48860, 3-phosphoshikimate 1-carboxyvinyltransferase, putative / 5-enolpyruvylshikimate-3-phosphate, putative / EPSP synthase, putative]
246628_at	7.01152	6.97648	7.01251	7.08641	7.00181	7.07801	7.0968	7.11472	6.99435	7.01711	7.02535	7.03423	6.97503	7.0852	6.95425	6.93582	7.13952	7.00772	AT1G48900	signal recognition particle 54 kDa protein 3 / SRP54 (SRP-54C)
246629_at	1.00025	1.02836	1.03902	1.04877	1.25314	1.18996	1.09888	1.20866	0.926923	1.20404	1.03819	1.20404	1.05792	1.05916	0.999575	1.06666	1.14409	1.2031	AT1G50750	unknown protein
246630_at	6.17277	6.14255	5.95953	5.82155	5.85456	5.7243	5.70074	5.75425	6.07623	6.04737	5.90931	5.97214	6.23544	6.18466	6.25887	6.03123	6.14556	6.19646	AT1G50730	unknown protein
246631_at	6.03267	5.94064	6.21804	6.70629	6.82172	7.04261	6.92658	6.66792	6.73054	6.72492	6.71816	6.95406	6.02429	6.08404	5.95141	6.7882	6.90412	6.6633	AT1G50740	unknown protein
246632_at	2.39771	2.23789	2.17295	2.24555	2.34708	2.25957	2.2662	2.2886	2.25829	2.04551	2.21769	2.11523	2.48579	2.41105	2.4069	2.06263	2.32964	2.16238	AT1G29710	pentatricopeptide (PPR) repeat-containing protein
246633_at	5.62772	5.29569	3.91277	4.23557	4.5945	4.38072	2.84939	3.88741	4.5099	3.6525	3.33364	3.39823	4.98497	5.34234	5.30779	4.75834	4.30068	4.01303	AT1G29720	protein kinase family protein
246634_at	6.21414	6.44916	6.37907	6.34338	6.27052	6.44178	6.47893	6.49535	6.43602	6.47307	6.45863	6.52481	6.316	6.31726	6.25368	6.46489	6.42055	6.43266	AT1G31730	epsilon-adaptin, putative
246635_at	2.61914	2.541	2.49311	2.51665	2.6094	2.58068	2.48367	2.58139	2.61476	2.60248	2.58362	2.61437	2.78697	2.67353	2.53494	2.83535	2.34861	2.55458	AT1G31720	unknown protein
246636_at	8.46091	8.36627	8.35951	8.54777	8.67717	8.48124	8.31988	8.42789	8.55753	8.29608	8.39947	8.37344	8.42997	8.31325	8.42816	8.4371	8.34654	8.29919	AT5G34850	PAP26 (PURPLE ACID PHOSPHATASE 26); acid phosphatase/ protein serine/threonine phosphatase
246637_at	1.38946	1.49442	1.15366	1.0597	1.39579	1.37325	1.26273	1.26024	1.18452	1.29717	1.2461	1.27687	1.63529	1.38864	1.43534	1.36606	1.31719	1.51419	AT5G34870	zinc knuckle (CCHC-type) family protein
246638_at	1.30637	1.43107	1.43733	1.40201	1.2793	1.46833	1.30757	1.40231	1.33198	1.12757	1.3367	1.33163	1.29379	1.31914	1.23176	1.4323	1.44002	1.30404	AT5G34880	transposable element gene
[truncated: 21,008 more rows]

## Sheet: Inter. PsJN 1h vs non-inoc. 24h
		Intersection between: strain PsJN-inoculated (1hpi) vs non-inoculated plants (24 hpi)
[truncated: 13 more rows]

[truncated: 8 more sheets: Non-inoculated (0 vs 1hpi) UP, Non-inoculated (0 vs 1hpi) DOWN, Non-inoculated (0 vs 24hpi) UP, Non-inoculated (0 vs 24hpi)DOWN, PsJN-inoculated (0 vs 1hpi) UP, PsJN-inoculated (0 vs 1hpi)DOWN, PsJN-inoculated (0 vs 24hpi) UP, PsJN-inoculated(0 vs 24hpi)DOWN]
